# Supplementary material for: Prior mating success can affect allocation towards future sexual signaling in crickets
Source: PeerJ. 2014 Nov 4;2:e657. doi: 10.7717/peerj.657 (PMC4226636; doi:10.7717/peerj.657)
Supplement: Supplemental Information 1 — Data for the analyses in the paper. [file peerj-02-657-s001.csv]

MaleID	Trial	treatment	T2	Age	Age2	SumSecs	CE_LN	CE_LNstd	isolation	early	late
MA01	first	ISO	Failed	15	225	11629	9.3613432	1.1683764	Yes	No	No	48
MA01	first	ISO	Failed	16	256	8454	9.0425133	1.06238857	Yes	No	No	48
MA01	first	ISO	Failed	17	289	9745	9.1846122	1.10962616	Yes	No	No	48
MA01	first	ISO	Failed	18	324	10568	9.2656805	1.13657547	Yes	No	No	48
MA01	first	ISO	Failed	19	361	5950	8.6913146	0.94564049	Yes	No	No	48
MA01	first	ISO	Failed	20	400	8078	8.9970234	1.04726648	Yes	No	No	48
MA01	first	ISO	Failed	22	484	18794	9.8413462	1.32794253	Yes	No	No	48
MA01	first	ISO	Failed	23	529	13279	9.4940144	1.21247993	Yes	No	No	48
MA01	first	ISO	Failed	24	576	21710	9.9855743	1.37588793	Yes	No	No	48
MA01	first	ISO	Failed	25	625	23964	10.08435	1.40872357	Yes	No	No	48
MA01	first	ISO	Failed	26	676	30905	10.338706	1.49327845	Yes	No	No	48
MA01	first	ISO	Failed	27	729	24320	10.099095	1.41362546	Yes	No	No	48
MA01	first	ISO	Failed	28	784	20080	9.9075294	1.34994364	Yes	No	No	48
MA07	first	ISO	Failed	15	225	661	6.4952656	0.21561358	Yes	No	No	63
MA07	first	ISO	Failed	16	256	4534	8.4195804	0.85530859	Yes	No	No	63
MA07	first	ISO	Failed	17	289	6974	8.8500876	0.998421	Yes	No	No	63
MA07	first	ISO	Failed	18	324	7176	8.8786367	1.00791152	Yes	No	No	63
MA07	first	ISO	Failed	19	361	123	4.8202816	-0.341197	Yes	No	No	63
MA07	first	ISO	Failed	20	400	4719	8.4595641	0.86860027	Yes	No	No	63
MA07	first	ISO	Failed	22	484	2653	7.8838232	0.67720822	Yes	No	No	63
MA07	first	ISO	Failed	23	529	124	4.8283137	-0.3385269	Yes	No	No	63
MA07	first	ISO	Failed	24	576	1362	7.2174434	0.45568531	Yes	No	No	63
MA07	first	ISO	Failed	25	625	93	4.5432948	-0.433275	Yes	No	No	63
MA07	first	ISO	Failed	26	676	858	6.7557689	0.30221204	Yes	No	No	63
MA07	first	ISO	Failed	27	729	1625	7.3938783	0.51433709	Yes	No	No	63
MA07	first	ISO	Failed	28	784	6134	8.7217654	0.95576317	Yes	No	No	63
MA101	first	ISO	Failed	15	225	35	3.5835189	-0.7523308	Yes	No	No	36
MA101	first	ISO	Failed	16	256	78	4.3694479	-0.4910665	Yes	No	No	36
MA101	first	ISO	Failed	17	289	347	5.8522025	0.00184178	Yes	No	No	36
MA101	first	ISO	Failed	18	324	0	0	-1.9435908	Yes	No	No	36
MA101	first	ISO	Failed	19	361	4	1.6094379	-1.4085695	Yes	No	No	36
MA101	first	ISO	Failed	20	400	0	0	-1.9435908	Yes	No	No	36
MA101	first	ISO	Failed	22	484	21	3.0910425	-0.9160435	Yes	No	No	36
MA101	first	ISO	Failed	23	529	19	2.9957323	-0.9477272	Yes	No	No	36
MA101	first	ISO	Failed	24	576	22	3.1354942	-0.9012665	Yes	No	No	36
MA101	first	ISO	Failed	25	625	0	0	-1.9435908	Yes	No	No	36
MA101	first	ISO	Failed	26	676	4	1.6094379	-1.4085695	Yes	No	No	36
MA101	first	ISO	Failed	27	729	2	1.0986123	-1.578382	Yes	No	No	36
MA101	first	ISO	Failed	28	784	0	0	-1.9435908	Yes	No	No	36
MA102	first	ISO	Failed	15	225	0	0	-1.9435908	Yes	No	No	28
MA102	first	ISO	Failed	16	256	0	0	-1.9435908	Yes	No	No	28
MA102	first	ISO	Failed	17	289	0	0	-1.9435908	Yes	No	No	28
MA102	first	ISO	Failed	18	324	464	6.1420374	0.09819086	Yes	No	No	28
MA102	first	ISO	Failed	19	361	161	5.0875963	-0.2523343	Yes	No	No	28
MA102	first	ISO	Failed	20	400	245	5.5053315	-0.1134676	Yes	No	No	28
MA102	first	ISO	Failed	22	484	22	3.1354942	-0.9012665	Yes	No	No	28
MA102	first	ISO	Failed	23	529	1	0.6931472	-1.7131697	Yes	No	No	28
MA102	first	ISO	Failed	24	576	8	2.1972246	-1.2131731	Yes	No	No	28
MA102	first	ISO	Failed	25	625	1	0.6931472	-1.7131697	Yes	No	No	28
MA102	first	ISO	Failed	26	676	4	1.6094379	-1.4085695	Yes	No	No	28
MA102	first	ISO	Failed	27	729	8	2.1972246	-1.2131731	Yes	No	No	28
MA102	first	ISO	Failed	28	784	1818	7.5060422	0.55162345	Yes	No	No	28
MA11	first	ISO	Failed	15	225	24413	10.102912	1.41489419	Yes	No	No	33
MA11	first	ISO	Failed	16	256	14377	9.5734545	1.23888801	Yes	No	No	33
MA11	first	ISO	Failed	17	289	13394	9.5026368	1.21534624	Yes	No	No	33
MA11	first	ISO	Failed	18	324	1942	7.5719884	0.5735458	Yes	No	No	33
MA11	first	ISO	Failed	19	361	5733	8.6541686	0.93329217	Yes	No	No	33
MA11	first	ISO	Failed	20	400	6062	8.70996	0.95183875	Yes	No	No	33
MA11	first	ISO	Failed	22	484	1306	7.1754897	0.44173874	Yes	No	No	33
MA11	first	ISO	Failed	23	529	2416	7.7902824	0.64611268	Yes	No	No	33
MA11	first	ISO	Failed	24	576	2184	7.6893711	0.61256701	Yes	No	No	33
MA11	first	ISO	Failed	25	625	2	1.0986123	-1.578382	Yes	No	No	33
MA11	first	ISO	Failed	26	676	0	0	-1.9435908	Yes	No	No	33
MA11	first	ISO	Failed	27	729	4115	8.3226371	0.82308199	Yes	No	No	33
MA11	first	ISO	Failed	28	784	99	4.6051702	-0.412706	Yes	No	No	33
MA113	first	ISO	Failed	15	225	18183	9.8082974	1.3169562	Yes	No	No	38
MA113	first	ISO	Failed	16	256	8454	9.0425133	1.06238857	Yes	No	No	38
MA113	first	ISO	Failed	17	289	3740	8.2271082	0.79132558	Yes	No	No	38
MA113	first	ISO	Failed	18	324	14175	9.5593057	1.23418454	Yes	No	No	38
MA113	first	ISO	Failed	19	361	15105	9.6228473	1.25530751	Yes	No	No	38
MA113	first	ISO	Failed	20	400	313	5.749393	-0.0323349	Yes	No	No	38
MA113	first	ISO	Failed	22	484	21	3.0910425	-0.9160435	Yes	No	No	38
MA113	first	ISO	Failed	23	529	16	2.8332133	-1.001753	Yes	No	No	38
MA113	first	ISO	Failed	24	576	22	3.1354942	-0.9012665	Yes	No	No	38
MA113	first	ISO	Failed	25	625	2633	7.8762589	0.67469363	Yes	No	No	38
MA113	first	ISO	Failed	26	676	7	2.0794415	-1.2523274	Yes	No	No	38
MA113	first	ISO	Failed	27	729	7068	8.8634743	1.00287111	Yes	No	No	38
MA113	first	ISO	Failed	28	784	4485	8.4087167	0.85169722	Yes	No	No	38
MA118	first	ISO	Failed	15	225	401	5.9964521	0.0497943	Yes	No	No	63
MA118	first	ISO	Failed	16	256	25	3.2580965	-0.8605102	Yes	No	No	63
MA118	first	ISO	Failed	17	289	203	5.31812	-0.1757019	Yes	No	No	63
MA118	first	ISO	Failed	18	324	1043	6.9508148	0.36705063	Yes	No	No	63
MA118	first	ISO	Failed	19	361	113	4.7361984	-0.3691486	Yes	No	No	63
MA118	first	ISO	Failed	20	400	23	3.1780538	-0.8871186	Yes	No	No	63
MA118	first	ISO	Failed	22	484	138	4.9344739	-0.3032364	Yes	No	No	63
MA118	first	ISO	Failed	23	529	263	5.5759491	-0.0899924	Yes	No	No	63
MA118	first	ISO	Failed	24	576	632	6.4504704	0.20072245	Yes	No	No	63
MA118	first	ISO	Failed	25	625	3	1.3862944	-1.4827485	Yes	No	No	63
MA118	first	ISO	Failed	26	676	17	2.8903718	-0.982752	Yes	No	No	63
MA118	first	ISO	Failed	27	729	110	4.7095302	-0.3780138	Yes	No	No	63
MA118	first	ISO	Failed	28	784	1272	7.1491316	0.43297658	Yes	No	No	63
MA129	first	ISO	Failed	15	225	5869	8.6776099	0.94108469	Yes	No	No	29
MA129	first	ISO	Failed	16	256	11983	9.3913277	1.17834405	Yes	No	No	29
MA129	first	ISO	Failed	17	289	14411	9.5758165	1.23967318	Yes	No	No	29
MA129	first	ISO	Failed	18	324	4184	8.339262	0.82860856	Yes	No	No	29
MA129	first	ISO	Failed	19	361	2612	7.8682543	0.67203268	Yes	No	No	29
MA129	first	ISO	Failed	20	400	3885	8.2651356	0.80396693	Yes	No	No	29
MA129	first	ISO	Failed	22	484	2093	7.6468314	0.59842564	Yes	No	No	29
MA129	first	ISO	Failed	23	529	4786	8.4736592	0.87328587	Yes	No	No	29
MA129	first	ISO	Failed	24	576	95	4.5643482	-0.4262763	Yes	No	No	29
MA129	first	ISO	Failed	25	625	315	5.7557422	-0.0302243	Yes	No	No	29
MA129	first	ISO	Failed	26	676	328	5.7960578	-0.0168223	Yes	No	No	29
MA129	first	ISO	Failed	27	729	0	0	-1.9435908	Yes	No	No	29
MA129	first	ISO	Failed	28	784	0	0	-1.9435908	Yes	No	No	29
MA139	first	ISO	Failed	15	225	661	6.4952656	0.21561358	Yes	No	No	46
MA139	first	ISO	Failed	16	256	1804	7.4983159	0.54905501	Yes	No	No	46
MA139	first	ISO	Failed	17	289	1960	7.5812098	0.57661123	Yes	No	No	46
MA139	first	ISO	Failed	18	324	4603	8.4346808	0.86032838	Yes	No	No	46
MA139	first	ISO	Failed	19	361	3519	8.1662163	0.77108342	Yes	No	No	46
MA139	first	ISO	Failed	20	400	8767	9.078864	1.07447255	Yes	No	No	46
MA139	first	ISO	Failed	22	484	3181	8.0652652	0.73752452	Yes	No	No	46
MA139	first	ISO	Failed	23	529	1381	7.231287	0.46028729	Yes	No	No	46
MA139	first	ISO	Failed	24	576	269	5.598422	-0.0825218	Yes	No	No	46
MA139	first	ISO	Failed	25	625	700	6.5525079	0.2346425	Yes	No	No	46
MA139	first	ISO	Failed	26	676	0	0	-1.9435908	Yes	No	No	46
MA139	first	ISO	Failed	27	729	0	0	-1.9435908	Yes	No	No	46
MA139	first	ISO	Failed	28	784	593	6.3868793	0.17958302	Yes	No	No	46
MA14	first	ISO	Failed	15	225	4	1.6094379	-1.4085695	Yes	No	No	31
MA14	first	ISO	Failed	16	256	103	4.6443909	-0.3996679	Yes	No	No	31
MA14	first	ISO	Failed	17	289	4	1.6094379	-1.4085695	Yes	No	No	31
MA14	first	ISO	Failed	18	324	4829	8.4826017	0.87625863	Yes	No	No	31
MA14	first	ISO	Failed	19	361	7772	8.9584115	1.03443083	Yes	No	No	31
MA14	first	ISO	Failed	20	400	9488	9.1578885	1.10074246	Yes	No	No	31
MA14	first	ISO	Failed	22	484	65	4.1896547	-0.5508347	Yes	No	No	31
MA14	first	ISO	Failed	23	529	1099	7.0030655	0.38442019	Yes	No	No	31
MA14	first	ISO	Failed	24	576	2124	7.6615271	0.60331089	Yes	No	No	31
MA14	first	ISO	Failed	25	625	939	6.8458799	0.33216739	Yes	No	No	31
MA14	first	ISO	Failed	26	676	6693	8.8089669	0.98475135	Yes	No	No	31
MA14	first	ISO	Failed	27	729	2073	7.6372344	0.59523533	Yes	No	No	31
MA14	first	ISO	Failed	28	784	1	0.6931472	-1.7131697	Yes	No	No	31
MA162	first	ISO	Failed	15	225	875	6.7753661	0.30872668	Yes	No	No	42
MA162	first	ISO	Failed	16	256	295	5.6903595	-0.0519593	Yes	No	No	42
MA162	first	ISO	Failed	17	289	1204	7.0942348	0.4147274	Yes	No	No	42
MA162	first	ISO	Failed	18	324	5745	8.6562592	0.93398714	Yes	No	No	42
MA162	first	ISO	Failed	19	361	5273	8.5705444	0.90549316	Yes	No	No	42
MA162	first	ISO	Failed	20	400	1617	7.3889461	0.5126975	Yes	No	No	42
MA162	first	ISO	Failed	22	484	312	5.7462032	-0.0333953	Yes	No	No	42
MA162	first	ISO	Failed	23	529	233	5.4553211	-0.1300925	Yes	No	No	42
MA162	first	ISO	Failed	24	576	2248	7.718241	0.62216414	Yes	No	No	42
MA162	first	ISO	Failed	25	625	1409	7.251345	0.46695511	Yes	No	No	42
MA162	first	ISO	Failed	26	676	0	0	-1.9435908	Yes	No	No	42
MA162	first	ISO	Failed	27	729	2923	7.9807078	0.70941532	Yes	No	No	42
MA162	first	ISO	Failed	28	784	378	5.9375362	0.03020905	Yes	No	No	42
MA192	first	ISO	Failed	15	225	2	1.0986123	-1.578382	Yes	No	No	37
MA192	first	ISO	Failed	16	256	9	2.3025851	-1.1781484	Yes	No	No	37
MA192	first	ISO	Failed	17	289	7	2.0794415	-1.2523274	Yes	No	No	37
MA192	first	ISO	Failed	18	324	8	2.1972246	-1.2131731	Yes	No	No	37
MA192	first	ISO	Failed	19	361	1	0.6931472	-1.7131697	Yes	No	No	37
MA192	first	ISO	Failed	20	400	0	0	-1.9435908	Yes	No	No	37
MA192	first	ISO	Failed	22	484	3	1.3862944	-1.4827485	Yes	No	No	37
MA192	first	ISO	Failed	23	529	2161	7.678789	0.60904923	Yes	No	No	37
MA192	first	ISO	Failed	24	576	78	4.3694479	-0.4910665	Yes	No	No	37
MA192	first	ISO	Failed	25	625	16	2.8332133	-1.001753	Yes	No	No	37
MA192	first	ISO	Failed	26	676	4	1.6094379	-1.4085695	Yes	No	No	37
MA192	first	ISO	Failed	27	729	181	5.2040067	-0.2136363	Yes	No	No	37
MA192	first	ISO	Failed	28	784	502	6.2205902	0.12430395	Yes	No	No	37
MA35	first	ISO	Failed	15	225	2552	7.8450244	0.66431044	Yes	No	No	33
MA35	first	ISO	Failed	16	256	3623	8.1953337	0.78076284	Yes	No	No	33
MA35	first	ISO	Failed	17	289	1169	7.064759	0.40492883	Yes	No	No	33
MA35	first	ISO	Failed	18	324	410	6.0185932	0.05715462	Yes	No	No	33
MA35	first	ISO	Failed	19	361	3037	8.0189547	0.72212963	Yes	No	No	33
MA35	first	ISO	Failed	20	400	6765	8.8196653	0.98830781	Yes	No	No	33
MA35	first	ISO	Failed	22	484	2259	7.7231201	0.6237861	Yes	No	No	33
MA35	first	ISO	Failed	23	529	2747	7.9186287	0.6887785	Yes	No	No	33
MA35	first	ISO	Failed	24	576	3624	8.1956096	0.78085456	Yes	No	No	33
MA35	first	ISO	Failed	25	625	2406	7.7861364	0.64473446	Yes	No	No	33
MA35	first	ISO	Failed	26	676	2222	7.7066129	0.61829866	Yes	No	No	33
MA35	first	ISO	Failed	27	729	229	5.4380793	-0.1358241	Yes	No	No	33
MA35	first	ISO	Failed	28	784	1791	7.4910876	0.54665213	Yes	No	No	33
MA36	first	ISO	Failed	15	225	11118	9.3164106	1.15343957	Yes	No	No	33
MA36	first	ISO	Failed	16	256	922	6.8276292	0.32610038	Yes	No	No	33
MA36	first	ISO	Failed	17	289	1589	7.3714893	0.50689438	Yes	No	No	33
MA36	first	ISO	Failed	18	324	1475	7.297091	0.48216235	Yes	No	No	33
MA36	first	ISO	Failed	19	361	1401	7.2456551	0.46506363	Yes	No	No	33
MA36	first	ISO	Failed	20	400	3350	8.1170141	0.75472726	Yes	No	No	33
MA36	first	ISO	Failed	22	484	0	0	-1.9435908	Yes	No	No	33
MA36	first	ISO	Failed	23	529	6003	8.7001812	0.948588	Yes	No	No	33
MA36	first	ISO	Failed	24	576	2019	7.6108528	0.58646537	Yes	No	No	33
MA36	first	ISO	Failed	25	625	8118	9.0019623	1.04890831	Yes	No	No	33
MA36	first	ISO	Failed	26	676	7259	8.8901351	1.01173389	Yes	No	No	33
MA36	first	ISO	Failed	27	729	7081	8.8653116	1.00348189	Yes	No	No	33
MA36	first	ISO	Failed	28	784	2468	7.8115685	0.65318877	Yes	No	No	33
MA38	first	ISO	Failed	15	225	19068	9.8558193	1.33275378	Yes	No	No	27
MA38	first	ISO	Failed	16	256	6940	8.8452011	0.99679661	Yes	No	No	27
MA38	first	ISO	Failed	17	289	3019	8.0130121	0.72015415	Yes	No	No	27
MA38	first	ISO	Failed	18	324	2872	7.9631121	0.70356601	Yes	No	No	27
MA38	first	ISO	Failed	19	361	13560	9.5149533	1.21944059	Yes	No	No	27
MA38	first	ISO	Failed	20	400	1401	7.2456551	0.46506363	Yes	No	No	27
MA38	first	ISO	Failed	22	484	1974	7.5883237	0.57897607	Yes	No	No	27
MA38	first	ISO	Failed	23	529	1212	7.1008519	0.41692709	Yes	No	No	27
MA38	first	ISO	Failed	24	576	0	0	-1.9435908	Yes	No	No	27
MA38	first	ISO	Failed	25	625	44	3.8066625	-0.6781518	Yes	No	No	27
MA38	first	ISO	Failed	26	676	0	0	-1.9435908	Yes	No	No	27
MA38	first	ISO	Failed	27	729	0	0	-1.9435908	Yes	No	No	27
MA61	first	ISO	Failed	15	225	18	2.944439	-0.9647785	Yes	No	No	40
MA61	first	ISO	Failed	16	256	15354	9.6391964	1.26074242	Yes	No	No	40
MA61	first	ISO	Failed	17	289	9365	9.1448414	1.09640524	Yes	No	No	40
MA61	first	ISO	Failed	18	324	7161	8.8765446	1.00721602	Yes	No	No	40
MA61	first	ISO	Failed	19	361	2291	7.7371801	0.62846002	Yes	No	No	40
MA61	first	ISO	Failed	20	400	232	5.4510385	-0.1315161	Yes	No	No	40
MA61	first	ISO	Failed	22	484	2781	7.9309254	0.69286627	Yes	No	No	40
MA61	first	ISO	Failed	23	529	10055	9.2159248	1.1200353	Yes	No	No	40
MA61	first	ISO	Failed	24	576	8586	9.0580047	1.06753835	Yes	No	No	40
MA61	first	ISO	Failed	25	625	3245	8.0851787	0.74414432	Yes	No	No	40
MA61	first	ISO	Failed	26	676	4355	8.3793095	0.84192145	Yes	No	No	40
MA61	first	ISO	Failed	27	729	7618	8.9384004	1.0277786	Yes	No	No	40
MA61	first	ISO	Failed	28	784	6073	8.7117726	0.95244132	Yes	No	No	40
MA68	first	ISO	Failed	15	225	0	0	-1.9435908	Yes	No	No	25
MA68	first	ISO	Failed	16	256	1221	7.1082441	0.41938447	Yes	No	No	25
MA68	first	ISO	Failed	17	289	2591	7.8601851	0.66935025	Yes	No	No	25
MA68	first	ISO	Failed	18	324	2430	7.796058	0.64803265	Yes	No	No	25
MA68	first	ISO	Failed	19	361	2079	7.6401232	0.59619565	Yes	No	No	25
MA68	first	ISO	Failed	20	400	5	1.7917595	-1.3479608	Yes	No	No	25
MA68	first	ISO	Failed	22	484	0	0	-1.9435908	Yes	No	No	25
MA68	first	ISO	Failed	23	529	0	0	-1.9435908	Yes	No	No	25
MA68	first	ISO	Failed	24	576	0	0	-1.9435908	Yes	No	No	25
MA71	first	ISO	Failed	15	225	0	0	-1.9435908	Yes	No	No	32
MA71	first	ISO	Failed	16	256	0	0	-1.9435908	Yes	No	No	32
MA71	first	ISO	Failed	17	289	0	0	-1.9435908	Yes	No	No	32
MA71	first	ISO	Failed	18	324	3370	8.1229647	0.75670541	Yes	No	No	32
MA71	first	ISO	Failed	19	361	1996	7.5994013	0.58265859	Yes	No	No	32
MA71	first	ISO	Failed	20	400	2266	7.7262127	0.62481415	Yes	No	No	32
MA71	first	ISO	Failed	22	484	4076	8.3131167	0.81991715	Yes	No	No	32
MA71	first	ISO	Failed	23	529	3379	8.125631	0.75759176	Yes	No	No	32
MA71	first	ISO	Failed	24	576	511	6.2383246	0.13019937	Yes	No	No	32
MA71	first	ISO	Failed	25	625	4012	8.2972944	0.81465737	Yes	No	No	32
MA71	first	ISO	Failed	26	676	2754	7.9211727	0.68962422	Yes	No	No	32
MA71	first	ISO	Failed	27	729	536	6.2859981	0.14604734	Yes	No	No	32
MA71	first	ISO	Failed	28	784	7821	8.9646956	1.03651983	Yes	No	No	32
MA81	first	ISO	Failed	15	225	6	1.9459101	-1.2967169	Yes	No	No	63
MA81	first	ISO	Failed	16	256	9	2.3025851	-1.1781484	Yes	No	No	63
MA81	first	ISO	Failed	17	289	177	5.1817836	-0.2210239	Yes	No	No	63
MA81	first	ISO	Failed	18	324	0	0	-1.9435908	Yes	No	No	63
MA81	first	ISO	Failed	19	361	0	0	-1.9435908	Yes	No	No	63
MA81	first	ISO	Failed	20	400	0	0	-1.9435908	Yes	No	No	63
MA81	first	ISO	Failed	22	484	21	3.0910425	-0.9160435	Yes	No	No	63
MA81	first	ISO	Failed	23	529	3	1.3862944	-1.4827485	Yes	No	No	63
MA81	first	ISO	Failed	24	576	2	1.0986123	-1.578382	Yes	No	No	63
MA81	first	ISO	Failed	25	625	0	0	-1.9435908	Yes	No	No	63
MA81	first	ISO	Failed	26	676	2	1.0986123	-1.578382	Yes	No	No	63
MA81	first	ISO	Failed	27	729	13	2.6390573	-1.0662958	Yes	No	No	63
MA81	first	ISO	Failed	28	784	130	4.8751973	-0.3229415	Yes	No	No	63
MA03	first	M1	Success	15	225	29601	10.295597	1.47894803	No	Yes	No	34
MA03	first	M1	Success	16	256	29625	10.296408	1.47921744	No	Yes	No	34
MA03	first	M1	Success	17	289	28689	10.264304	1.46854528	No	Yes	No	34
MA03	first	M1	Success	18	324	15223	9.6306284	1.25789417	No	Yes	No	34
MA03	first	M1	Success	19	361	16249	9.6958482	1.27957501	No	Yes	No	34
MA03	first	M1	Success	20	400	6345	8.75558	0.96700407	No	Yes	No	34
MA03	first	M1	Success	22	484	19210	9.8632383	1.33522008	No	Yes	No	34
MA03	first	M1	Success	23	529	982	6.8906091	0.34703662	No	Yes	No	34
MA03	first	M1	Success	24	576	19868	9.896916	1.34641547	No	Yes	No	34
MA03	first	M1	Success	25	625	33609	10.422579	1.52116024	No	Yes	No	34
MA03	first	M1	Success	26	676	27069	10.206181	1.44922376	No	Yes	No	34
MA03	first	M1	Success	27	729	18988	9.8516151	1.33135622	No	Yes	No	34
MA03	first	M1	Success	28	784	23281	10.055436	1.3991118	No	Yes	No	34
MA08	first	M1	Success	15	225	969	6.8772961	0.342611	No	Yes	No	40
MA08	first	M1	Success	16	256	10719	9.2798664	1.14129127	No	Yes	No	40
MA08	first	M1	Success	17	289	2613	7.8686369	0.67215987	No	Yes	No	40
MA08	first	M1	Success	18	324	3349	8.1167156	0.75462805	No	Yes	No	40
MA08	first	M1	Success	19	361	2160	7.6783264	0.60889543	No	Yes	No	40
MA08	first	M1	Success	20	400	540	6.2934193	0.14851434	No	Yes	No	40
MA08	first	M1	Success	22	484	3324	8.109225	0.75213794	No	Yes	No	40
MA08	first	M1	Success	23	529	2476	7.8148034	0.65426415	No	Yes	No	40
MA08	first	M1	Success	24	576	897	6.8001701	0.3169722	No	Yes	No	40
MA08	first	M1	Success	25	625	392	5.9738096	0.04226732	No	Yes	No	40
MA08	first	M1	Success	26	676	728	6.5916737	0.2476623	No	Yes	No	40
MA08	first	M1	Success	27	729	2267	7.7266537	0.62496075	No	Yes	No	40
MA08	first	M1	Success	28	784	6	1.9459101	-1.2967169	No	Yes	No	40
MA105	first	M1	Success	15	225	14	2.7080502	-1.0433607	No	Yes	No	32
MA105	first	M1	Success	16	256	15	2.7725887	-1.0219063	No	Yes	No	32
MA105	first	M1	Success	17	289	22	3.1354942	-0.9012665	No	Yes	No	32
MA105	first	M1	Success	18	324	1710	7.4448333	0.53127593	No	Yes	No	32
MA105	first	M1	Success	19	361	652	6.4815771	0.21106317	No	Yes	No	32
MA105	first	M1	Success	20	400	1063	6.9697907	0.37335874	No	Yes	No	32
MA105	first	M1	Success	22	484	21	3.0910425	-0.9160435	No	Yes	No	32
MA105	first	M1	Success	23	529	19	2.9957323	-0.9477272	No	Yes	No	32
MA105	first	M1	Success	24	576	26	3.2958369	-0.8479643	No	Yes	No	32
MA105	first	M1	Success	25	625	512	6.2402758	0.13084801	No	Yes	No	32
MA105	first	M1	Success	26	676	1139	7.0387835	0.39629386	No	Yes	No	32
MA105	first	M1	Success	27	729	2	1.0986123	-1.578382	No	Yes	No	32
MA105	first	M1	Success	28	784	452	6.1158921	0.08949945	No	Yes	No	32
MA110	first	M1	Success	15	225	16158	9.6902324	1.27770819	No	Yes	No	55
MA110	first	M1	Success	16	256	5975	8.6955067	0.94703408	No	Yes	No	55
MA110	first	M1	Success	17	289	4268	8.3591349	0.83521486	No	Yes	No	55
MA110	first	M1	Success	18	324	1807	7.4999765	0.54960706	No	Yes	No	55
MA110	first	M1	Success	19	361	994	6.9027427	0.35107017	No	Yes	No	55
MA110	first	M1	Success	20	400	289	5.6698809	-0.0587669	No	Yes	No	55
MA110	first	M1	Success	22	484	4364	8.3813735	0.84260757	No	Yes	No	55
MA110	first	M1	Success	23	529	2160	7.6783264	0.60889543	No	Yes	No	55
MA110	first	M1	Success	24	576	803	6.6895993	0.28021543	No	Yes	No	55
MA110	first	M1	Success	25	625	7975	8.9841923	1.04300108	No	Yes	No	55
MA110	first	M1	Success	26	676	3967	8.2860175	0.81090862	No	Yes	No	55
MA110	first	M1	Success	27	729	1102	7.005789	0.38532558	No	Yes	No	55
MA110	first	M1	Success	28	784	393	5.9763509	0.04311212	No	Yes	No	55
MA117	first	M1	Success	15	225	101	4.6249728	-0.406123	No	Yes	No	35
MA117	first	M1	Success	16	256	505	6.2265367	0.12628073	No	Yes	No	35
MA117	first	M1	Success	17	289	7173	8.8782187	1.00777254	No	Yes	No	35
MA117	first	M1	Success	18	324	230	5.4424177	-0.1343819	No	Yes	No	35
MA117	first	M1	Success	19	361	2624	7.8728362	0.67355583	No	Yes	No	35
MA117	first	M1	Success	20	400	2111	7.6553906	0.60127097	No	Yes	No	35
MA117	first	M1	Success	22	484	21537	9.9775741	1.37322843	No	Yes	No	35
MA117	first	M1	Success	23	529	14877	9.6076389	1.25025182	No	Yes	No	35
MA117	first	M1	Success	24	576	9673	9.1771972	1.10716119	No	Yes	No	35
MA117	first	M1	Success	25	625	13493	9.5100004	1.21779412	No	Yes	No	35
MA117	first	M1	Success	26	676	17403	9.7644553	1.30238191	No	Yes	No	35
MA117	first	M1	Success	27	729	13344	9.4988971	1.21410306	No	Yes	No	35
MA117	first	M1	Success	28	784	2706	7.9035963	0.68378133	No	Yes	No	35
MA122	first	M1	Success	15	225	1	0.6931472	-1.7131697	No	Yes	No	28
MA122	first	M1	Success	16	256	14	2.7080502	-1.0433607	No	Yes	No	28
MA122	first	M1	Success	17	289	965	6.8731638	0.34123733	No	Yes	No	28
MA122	first	M1	Success	18	324	603	6.4035742	0.18513286	No	Yes	No	28
MA122	first	M1	Success	19	361	2	1.0986123	-1.578382	No	Yes	No	28
MA122	first	M1	Success	20	400	0	0	-1.9435908	No	Yes	No	28
MA122	first	M1	Success	22	484	794	6.6783421	0.27647325	No	Yes	No	28
MA122	first	M1	Success	23	529	2415	7.7898686	0.64597512	No	Yes	No	28
MA122	first	M1	Success	24	576	0	0	-1.9435908	No	Yes	No	28
MA122	first	M1	Success	25	625	0	0	-1.9435908	No	Yes	No	28
MA122	first	M1	Success	26	676	0	0	-1.9435908	No	Yes	No	28
MA122	first	M1	Success	27	729	0	0	-1.9435908	No	Yes	No	28
MA125	first	M1	Success	15	225	8702	9.0714231	1.07199898	No	Yes	No	52
MA125	first	M1	Success	16	256	10039	9.2143324	1.11950596	No	Yes	No	52
MA125	first	M1	Success	17	289	10565	9.2653966	1.13648109	No	Yes	No	52
MA125	first	M1	Success	18	324	4585	8.4307635	0.85902616	No	Yes	No	52
MA125	first	M1	Success	19	361	7632	8.9402362	1.02838888	No	Yes	No	52
MA125	first	M1	Success	20	400	6239	8.7387355	0.9614045	No	Yes	No	52
MA125	first	M1	Success	22	484	13051	9.4766967	1.20672303	No	Yes	No	52
MA125	first	M1	Success	23	529	12202	9.4094371	1.18436411	No	Yes	No	52
MA125	first	M1	Success	24	576	10796	9.2870236	1.14367051	No	Yes	No	52
MA125	first	M1	Success	25	625	4473	8.4060381	0.85080678	No	Yes	No	52
MA125	first	M1	Success	26	676	4317	8.3705476	0.83900876	No	Yes	No	52
MA125	first	M1	Success	27	729	4139	8.3284511	0.82501471	No	Yes	No	52
MA125	first	M1	Success	28	784	15474	9.6469811	1.26333025	No	Yes	No	52
MA13	first	M1	Success	15	225	26656	10.190807	1.44411291	No	Yes	No	43
MA13	first	M1	Success	16	256	16024	9.6819053	1.27494001	No	Yes	No	43
MA13	first	M1	Success	17	289	11477	9.3481874	1.16400305	No	Yes	No	43
MA13	first	M1	Success	18	324	8664	9.0670472	1.07054432	No	Yes	No	43
MA13	first	M1	Success	19	361	2129	7.6638773	0.60409216	No	Yes	No	43
MA13	first	M1	Success	20	400	9937	9.2041211	1.11611144	No	Yes	No	43
MA13	first	M1	Success	22	484	8005	8.9879465	1.04424909	No	Yes	No	43
MA13	first	M1	Success	23	529	4681	8.4514806	0.86591312	No	Yes	No	43
MA13	first	M1	Success	24	576	9683	9.1782303	1.10750464	No	Yes	No	43
MA13	first	M1	Success	25	625	2	1.0986123	-1.578382	No	Yes	No	43
MA13	first	M1	Success	26	676	0	0	-1.9435908	No	Yes	No	43
MA13	first	M1	Success	27	729	17772	9.7854357	1.30935637	No	Yes	No	43
MA13	first	M1	Success	28	784	15269	9.6336454	1.2588971	No	Yes	No	43
MA131	first	M1	Success	15	225	0	0	-1.9435908	No	Yes	No	33
MA131	first	M1	Success	16	256	21243	9.9638298	1.36865944	No	Yes	No	33
MA131	first	M1	Success	17	289	9036	9.1090825	1.08451802	No	Yes	No	33
MA131	first	M1	Success	18	324	855	6.7522704	0.30104903	No	Yes	No	33
MA131	first	M1	Success	19	361	19071	9.8559766	1.33280608	No	Yes	No	33
MA131	first	M1	Success	20	400	20072	9.9071309	1.34981118	No	Yes	No	33
MA131	first	M1	Success	22	484	19311	9.8684819	1.33696321	No	Yes	No	33
MA131	first	M1	Success	23	529	11741	9.3709274	1.17156245	No	Yes	No	33
MA131	first	M1	Success	24	576	12807	9.4578253	1.20044966	No	Yes	No	33
MA131	first	M1	Success	25	625	1368	7.2218358	0.45714546	No	Yes	No	33
MA131	first	M1	Success	26	676	7496	8.9222582	1.02241249	No	Yes	No	33
MA131	first	M1	Success	27	729	12714	9.4505377	1.19802707	No	Yes	No	33
MA131	first	M1	Success	28	784	0	0	-1.9435908	No	Yes	No	33
MA134	first	M1	Success	15	225	3	1.3862944	-1.4827485	No	Yes	No	25
MA134	first	M1	Success	16	256	94	4.5538769	-0.4297572	No	Yes	No	25
MA134	first	M1	Success	17	289	176	5.1761497	-0.2228967	No	Yes	No	25
MA134	first	M1	Success	18	324	0	0	-1.9435908	No	Yes	No	25
MA134	first	M1	Success	19	361	13	2.6390573	-1.0662958	No	Yes	No	25
MA134	first	M1	Success	20	400	0	0	-1.9435908	No	Yes	No	25
MA134	first	M1	Success	22	484	1	0.6931472	-1.7131697	No	Yes	No	25
MA134	first	M1	Success	23	529	4	1.6094379	-1.4085695	No	Yes	No	25
MA134	first	M1	Success	24	576	0	0	-1.9435908	No	Yes	No	25
MA136	first	M1	Success	15	225	1164	7.0604764	0.40350515	No	Yes	No	60
MA136	first	M1	Success	16	256	153	5.0369526	-0.2691696	No	Yes	No	60
MA136	first	M1	Success	17	289	4	1.6094379	-1.4085695	No	Yes	No	60
MA136	first	M1	Success	18	324	1493	7.3092124	0.48619182	No	Yes	No	60
MA136	first	M1	Success	19	361	1753	7.4696542	0.53952708	No	Yes	No	60
MA136	first	M1	Success	20	400	744	6.6133842	0.25487946	No	Yes	No	60
MA136	first	M1	Success	22	484	1362	7.2174434	0.45568531	No	Yes	No	60
MA136	first	M1	Success	23	529	158	5.0689042	-0.258548	No	Yes	No	60
MA136	first	M1	Success	24	576	161	5.0875963	-0.2523343	No	Yes	No	60
MA136	first	M1	Success	25	625	616	6.424869	0.19221184	No	Yes	No	60
MA136	first	M1	Success	26	676	335	5.8171112	-0.0098235	No	Yes	No	60
MA136	first	M1	Success	27	729	585	6.3733198	0.17507546	No	Yes	No	60
MA136	first	M1	Success	28	784	1150	7.0483864	0.39948612	No	Yes	No	60
MA148	first	M1	Success	15	225	18	2.944439	-0.9647785	No	Yes	No	67
MA148	first	M1	Success	16	256	30	3.4339872	-0.8020393	No	Yes	No	67
MA148	first	M1	Success	17	289	21	3.0910425	-0.9160435	No	Yes	No	67
MA148	first	M1	Success	18	324	5700	8.6483969	0.93137347	No	Yes	No	67
MA148	first	M1	Success	19	361	6748	8.8171496	0.98747151	No	Yes	No	67
MA148	first	M1	Success	20	400	2907	7.9752208	0.7075913	No	Yes	No	67
MA148	first	M1	Success	22	484	6394	8.7632717	0.96956102	No	Yes	No	67
MA148	first	M1	Success	23	529	4278	8.3614746	0.83599265	No	Yes	No	67
MA148	first	M1	Success	24	576	1195	7.0867379	0.41223522	No	Yes	No	67
MA148	first	M1	Success	25	625	1471	7.2943773	0.48126024	No	Yes	No	67
MA148	first	M1	Success	26	676	2650	7.8826922	0.67683224	No	Yes	No	67
MA148	first	M1	Success	27	729	5980	8.6963431	0.9473121	No	Yes	No	67
MA148	first	M1	Success	28	784	4729	8.4616805	0.86930382	No	Yes	No	67
MA194	first	M1	Success	15	225	1467	7.2916562	0.48035567	No	Yes	No	28
MA194	first	M1	Success	16	256	396	5.9839363	0.04563371	No	Yes	No	28
MA194	first	M1	Success	17	289	4	1.6094379	-1.4085695	No	Yes	No	28
MA194	first	M1	Success	18	324	9	2.3025851	-1.1781484	No	Yes	No	28
MA194	first	M1	Success	19	361	318	5.7651911	-0.0270832	No	Yes	No	28
MA194	first	M1	Success	20	400	9	2.3025851	-1.1781484	No	Yes	No	28
MA194	first	M1	Success	22	484	1512	7.3218497	0.49039282	No	Yes	No	28
MA194	first	M1	Success	23	529	8	2.1972246	-1.2131731	No	Yes	No	28
MA194	first	M1	Success	24	576	11	2.4849066	-1.1175397	No	Yes	No	28
MA194	first	M1	Success	25	625	4	1.6094379	-1.4085695	No	Yes	No	28
MA194	first	M1	Success	26	676	0	0	-1.9435908	No	Yes	No	28
MA194	first	M1	Success	27	729	0	0	-1.9435908	No	Yes	No	28
MA20	first	M1	Success	15	225	906	6.8101425	0.32028729	No	Yes	No	56
MA20	first	M1	Success	16	256	294	5.6869754	-0.0530842	No	Yes	No	56
MA20	first	M1	Success	17	289	22	3.1354942	-0.9012665	No	Yes	No	56
MA20	first	M1	Success	18	324	239	5.4806389	-0.1216761	No	Yes	No	56
MA20	first	M1	Success	19	361	20	3.0445224	-0.9315081	No	Yes	No	56
MA20	first	M1	Success	20	400	509	6.2344107	0.12889828	No	Yes	No	56
MA20	first	M1	Success	22	484	2204	7.6984828	0.61559598	No	Yes	No	56
MA20	first	M1	Success	23	529	3456	8.1481564	0.76507983	No	Yes	No	56
MA20	first	M1	Success	24	576	772	6.650279	0.26714432	No	Yes	No	56
MA20	first	M1	Success	25	625	3043	8.0209277	0.72278552	No	Yes	No	56
MA20	first	M1	Success	26	676	2082	7.6415644	0.59667476	No	Yes	No	56
MA20	first	M1	Success	27	729	2309	7.7450028	0.63106051	No	Yes	No	56
MA20	first	M1	Success	28	784	3386	8.1276999	0.7582795	No	Yes	No	56
MA31	first	M1	Success	15	225	30667	10.330975	1.4907086	No	Yes	No	34
MA31	first	M1	Success	16	256	21099	9.9570283	1.36639845	No	Yes	No	34
MA31	first	M1	Success	17	289	21356	9.9691348	1.37042299	No	Yes	No	34
MA31	first	M1	Success	18	324	10445	9.2539744	1.13268405	No	Yes	No	34
MA31	first	M1	Success	19	361	13639	9.5207619	1.22137154	No	Yes	No	34
MA31	first	M1	Success	20	400	14854	9.6060918	1.24973752	No	Yes	No	34
MA31	first	M1	Success	22	484	17269	9.7567262	1.29981252	No	Yes	No	34
MA31	first	M1	Success	23	529	8459	9.0431045	1.0625851	No	Yes	No	34
MA31	first	M1	Success	24	576	8487	9.0464087	1.06368351	No	Yes	No	34
MA31	first	M1	Success	25	625	8080	8.9972709	1.04734877	No	Yes	No	34
MA31	first	M1	Success	26	676	5757	8.6583455	0.93468066	No	Yes	No	34
MA31	first	M1	Success	27	729	15434	9.6443929	1.26246988	No	Yes	No	34
MA31	first	M1	Success	28	784	7588	8.9344551	1.02646707	No	Yes	No	34
MA47	first	M1	Success	15	225	2374	7.7727527	0.64028534	No	Yes	No	56
MA47	first	M1	Success	16	256	2039	7.6207051	0.58974054	No	Yes	No	56
MA47	first	M1	Success	17	289	1760	7.4736371	0.54085111	No	Yes	No	56
MA47	first	M1	Success	18	324	935	6.8416155	0.33074979	No	Yes	No	56
MA47	first	M1	Success	19	361	3144	8.0535692	0.73363643	No	Yes	No	56
MA47	first	M1	Success	20	400	872	6.7719356	0.30758627	No	Yes	No	56
MA47	first	M1	Success	22	484	3228	8.0799278	0.74239875	No	Yes	No	56
MA47	first	M1	Success	23	529	3361	8.1202913	0.7558167	No	Yes	No	56
MA47	first	M1	Success	24	576	1850	7.5234813	0.55742069	No	Yes	No	56
MA47	first	M1	Success	25	625	760	6.6346334	0.26194326	No	Yes	No	56
MA47	first	M1	Success	26	676	22	3.1354942	-0.9012665	No	Yes	No	56
MA47	first	M1	Success	27	729	1257	7.1372784	0.42903627	No	Yes	No	56
MA47	first	M1	Success	28	784	0	0	-1.9435908	No	Yes	No	56
MA50	first	M1	Success	15	225	370	5.9162021	0.02311699	No	Yes	No	31
MA50	first	M1	Success	16	256	4	1.6094379	-1.4085695	No	Yes	No	31
MA50	first	M1	Success	17	289	810	6.6982681	0.28309718	No	Yes	No	31
MA50	first	M1	Success	18	324	1	0.6931472	-1.7131697	No	Yes	No	31
MA50	first	M1	Success	19	361	0	0	-1.9435908	No	Yes	No	31
MA50	first	M1	Success	20	400	513	6.2422233	0.13149538	No	Yes	No	31
MA50	first	M1	Success	22	484	290	5.6733233	-0.0576226	No	Yes	No	31
MA50	first	M1	Success	23	529	173	5.1590553	-0.2285794	No	Yes	No	31
MA50	first	M1	Success	24	576	686	6.5323343	0.22793624	No	Yes	No	31
MA50	first	M1	Success	25	625	6	1.9459101	-1.2967169	No	Yes	No	31
MA50	first	M1	Success	26	676	8	2.1972246	-1.2131731	No	Yes	No	31
MA50	first	M1	Success	27	729	7	2.0794415	-1.2523274	No	Yes	No	31
MA50	first	M1	Success	28	784	0	0	-1.9435908	No	Yes	No	31
MA54	first	M1	Success	15	225	26731	10.193617	1.44504689	No	Yes	No	41
MA54	first	M1	Success	16	256	2887	7.9683195	0.7052971	No	Yes	No	41
MA54	first	M1	Success	17	289	961	6.8690145	0.33985796	No	Yes	No	41
MA54	first	M1	Success	18	324	1972	7.5873105	0.57863927	No	Yes	No	41
MA54	first	M1	Success	19	361	1184	7.0774981	0.40916363	No	Yes	No	41
MA54	first	M1	Success	20	400	1534	7.3362857	0.49519172	No	Yes	No	41
MA54	first	M1	Success	22	484	1447	7.2779386	0.47579555	No	Yes	No	41
MA54	first	M1	Success	23	529	71	4.2766661	-0.5219097	No	Yes	No	41
MA54	first	M1	Success	24	576	199	5.2983174	-0.1822848	No	Yes	No	41
MA54	first	M1	Success	25	625	1977	7.5898415	0.57948064	No	Yes	No	41
MA54	first	M1	Success	26	676	866	6.765039	0.30529366	No	Yes	No	41
MA54	first	M1	Success	27	729	764	6.6398758	0.263686	No	Yes	No	41
MA54	first	M1	Success	28	784	1229	7.1147694	0.42155366	No	Yes	No	41
MA59	first	M1	Success	15	225	0	0	-1.9435908	No	Yes	No	33
MA59	first	M1	Success	16	256	19260	9.8658376	1.33608416	No	Yes	No	33
MA59	first	M1	Success	17	289	14630	9.5908978	1.24468664	No	Yes	No	33
MA59	first	M1	Success	18	324	8206	9.0127427	1.05249203	No	Yes	No	33
MA59	first	M1	Success	19	361	2552	7.8450244	0.66431044	No	Yes	No	33
MA59	first	M1	Success	20	400	2205	7.6989362	0.61574671	No	Yes	No	33
MA59	first	M1	Success	22	484	19156	9.8604235	1.33428435	No	Yes	No	33
MA59	first	M1	Success	23	529	3129	8.0487883	0.73204713	No	Yes	No	33
MA59	first	M1	Success	24	576	11442	9.3451335	1.16298782	No	Yes	No	33
MA59	first	M1	Success	25	625	184	5.2203558	-0.2082014	No	Yes	No	33
MA59	first	M1	Success	26	676	0	0	-1.9435908	No	Yes	No	33
MA59	first	M1	Success	27	729	1098	7.002156	0.38411785	No	Yes	No	33
MA59	first	M1	Success	28	784	0	0	-1.9435908	No	Yes	No	33
MA62	first	M1	Success	15	225	0	0	-1.9435908	No	Yes	No	43
MA62	first	M1	Success	16	256	37	3.6375862	-0.7343574	No	Yes	No	43
MA62	first	M1	Success	17	289	75	4.3307333	-0.5039363	No	Yes	No	43
MA62	first	M1	Success	18	324	212	5.3612922	-0.1613503	No	Yes	No	43
MA62	first	M1	Success	19	361	151	5.0238805	-0.2735152	No	Yes	No	43
MA62	first	M1	Success	20	400	19	2.9957323	-0.9477272	No	Yes	No	43
MA62	first	M1	Success	22	484	488	6.1923625	0.11492029	No	Yes	No	43
MA62	first	M1	Success	23	529	3627	8.1964368	0.78112955	No	Yes	No	43
MA62	first	M1	Success	24	576	1298	7.16935	0.43969774	No	Yes	No	43
MA62	first	M1	Success	25	625	1099	7.0030655	0.38442019	No	Yes	No	43
MA62	first	M1	Success	26	676	924	6.8297937	0.32681992	No	Yes	No	43
MA62	first	M1	Success	27	729	8	2.1972246	-1.2131731	No	Yes	No	43
MA62	first	M1	Success	28	784	0	0	-1.9435908	No	Yes	No	43
MA82	first	M1	Success	15	225	11	2.4849066	-1.1175397	No	Yes	No	41
MA82	first	M1	Success	16	256	12	2.5649494	-1.0909313	No	Yes	No	41
MA82	first	M1	Success	17	289	21	3.0910425	-0.9160435	No	Yes	No	41
MA82	first	M1	Success	18	324	176	5.1761497	-0.2228967	No	Yes	No	41
MA82	first	M1	Success	19	361	15	2.7725887	-1.0219063	No	Yes	No	41
MA82	first	M1	Success	20	400	8305	9.0247334	1.05647806	No	Yes	No	41
MA82	first	M1	Success	22	484	177	5.1817836	-0.2210239	No	Yes	No	41
MA82	first	M1	Success	23	529	31	3.4657359	-0.7914852	No	Yes	No	41
MA82	first	M1	Success	24	576	3	1.3862944	-1.4827485	No	Yes	No	41
MA82	first	M1	Success	25	625	5	1.7917595	-1.3479608	No	Yes	No	41
MA82	first	M1	Success	26	676	9	2.3025851	-1.1781484	No	Yes	No	41
MA82	first	M1	Success	27	729	5	1.7917595	-1.3479608	No	Yes	No	41
MA82	first	M1	Success	28	784	9	2.3025851	-1.1781484	No	Yes	No	41
MA96	first	M1	Success	15	225	166	5.1179938	-0.2422293	No	Yes	No	26
MA96	first	M1	Success	16	256	1450	7.2800083	0.47648357	No	Yes	No	26
MA96	first	M1	Success	17	289	1405	7.2485041	0.46601072	No	Yes	No	26
MA96	first	M1	Success	18	324	801	6.6871086	0.27938747	No	Yes	No	26
MA96	first	M1	Success	19	361	1726	7.4541411	0.5343701	No	Yes	No	26
MA96	first	M1	Success	20	400	0	0	-1.9435908	No	Yes	No	26
MA96	first	M1	Success	22	484	0	0	-1.9435908	No	Yes	No	26
MA96	first	M1	Success	23	529	21	3.0910425	-0.9160435	No	Yes	No	26
MA96	first	M1	Success	24	576	0	0	-1.9435908	No	Yes	No	26
MA96	first	M1	Success	25	625	0	0	-1.9435908	No	Yes	No	26
MA04	first	M12	Success	15	225	35693	10.482738	1.54115873	No	Yes	Yes	27
MA04	first	M12	Success	16	256	18370	9.8185286	1.32035735	No	Yes	Yes	27
MA04	first	M12	Success	17	289	8076	8.9967758	1.04718418	No	Yes	Yes	27
MA04	first	M12	Success	18	324	10953	9.30146	1.14846955	No	Yes	Yes	27
MA04	first	M12	Success	19	361	4710	8.4576555	0.8679658	No	Yes	Yes	27
MA04	first	M12	Success	20	400	13160	9.4850132	1.20948768	No	Yes	Yes	27
MA04	first	M12	Success	22	484	19472	9.8767842	1.3397231	No	Yes	Yes	27
MA04	first	M12	Success	23	529	5310	8.5775354	0.90781718	No	Yes	Yes	27
MA04	first	M12	Success	24	576	4	1.6094379	-1.4085695	No	Yes	Yes	27
MA04	first	M12	Success	25	625	0	0	-1.9435908	No	Yes	Yes	27
MA04	first	M12	Success	26	676	1	0.6931472	-1.7131697	No	Yes	Yes	27
MA103	first	M12	Success	15	225	1193	7.0850643	0.41167885	No	Yes	Yes	28
MA103	first	M12	Success	16	256	2163	7.6797136	0.6093566	No	Yes	Yes	28
MA103	first	M12	Success	17	289	3691	8.2139236	0.78694264	No	Yes	Yes	28
MA103	first	M12	Success	18	324	26	3.2958369	-0.8479643	No	Yes	Yes	28
MA103	first	M12	Success	19	361	1753	7.4696542	0.53952708	No	Yes	Yes	28
MA103	first	M12	Success	20	400	505	6.2265367	0.12628073	No	Yes	Yes	28
MA103	first	M12	Success	22	484	0	0	-1.9435908	No	Yes	Yes	28
MA103	first	M12	Success	23	529	0	0	-1.9435908	No	Yes	Yes	28
MA103	first	M12	Success	24	576	0	0	-1.9435908	No	Yes	Yes	28
MA103	first	M12	Success	25	625	0	0	-1.9435908	No	Yes	Yes	28
MA103	first	M12	Success	26	676	1	0.6931472	-1.7131697	No	Yes	Yes	28
MA103	first	M12	Success	27	729	5	1.7917595	-1.3479608	No	Yes	Yes	28
MA103	first	M12	Success	28	784	0	0	-1.9435908	No	Yes	Yes	28
MA128	first	M12	Success	15	225	249	5.5214609	-0.1081058	No	Yes	Yes	30
MA128	first	M12	Success	16	256	1406	7.2492151	0.46624707	No	Yes	Yes	30
MA128	first	M12	Success	17	289	135	4.9126549	-0.3104896	No	Yes	Yes	30
MA128	first	M12	Success	18	324	10	2.3978953	-1.1464647	No	Yes	Yes	30
MA128	first	M12	Success	19	361	745	6.6147256	0.25532537	No	Yes	Yes	30
MA128	first	M12	Success	20	400	693	6.542472	0.23130628	No	Yes	Yes	30
MA128	first	M12	Success	22	484	240	5.4847969	-0.1202939	No	Yes	Yes	30
MA128	first	M12	Success	23	529	337	5.8230459	-0.0078507	No	Yes	Yes	30
MA128	first	M12	Success	24	576	34	3.5553481	-0.7616956	No	Yes	Yes	30
MA128	first	M12	Success	25	625	872	6.7719356	0.30758627	No	Yes	Yes	30
MA128	first	M12	Success	26	676	31	3.4657359	-0.7914852	No	Yes	Yes	30
MA128	first	M12	Success	27	729	584	6.3716118	0.1745077	No	Yes	Yes	30
MA128	first	M12	Success	28	784	1	0.6931472	-1.7131697	No	Yes	Yes	30
MA130	first	M12	Success	15	225	1129	7.0299729	0.39336497	No	Yes	Yes	33
MA130	first	M12	Success	16	256	50	3.9318256	-0.6365441	No	Yes	Yes	33
MA130	first	M12	Success	17	289	49	3.912023	-0.6431271	No	Yes	Yes	33
MA130	first	M12	Success	18	324	14	2.7080502	-1.0433607	No	Yes	Yes	33
MA130	first	M12	Success	19	361	4	1.6094379	-1.4085695	No	Yes	Yes	33
MA130	first	M12	Success	20	400	4	1.6094379	-1.4085695	No	Yes	Yes	33
MA130	first	M12	Success	22	484	1720	7.4506608	0.53321316	No	Yes	Yes	33
MA130	first	M12	Success	23	529	1555	7.3498737	0.49970876	No	Yes	Yes	33
MA130	first	M12	Success	24	576	3	1.3862944	-1.4827485	No	Yes	Yes	33
MA130	first	M12	Success	25	625	164	5.1059455	-0.2462345	No	Yes	Yes	33
MA130	first	M12	Success	26	676	2	1.0986123	-1.578382	No	Yes	Yes	33
MA130	first	M12	Success	27	729	2	1.0986123	-1.578382	No	Yes	Yes	33
MA130	first	M12	Success	28	784	0	0	-1.9435908	No	Yes	Yes	33
MA158	first	M12	Success	15	225	11491	9.3494064	1.16440827	No	Yes	Yes	39
MA158	first	M12	Success	16	256	23	3.1780538	-0.8871186	No	Yes	Yes	39
MA158	first	M12	Success	17	289	859	6.7569324	0.30259881	No	Yes	Yes	39
MA158	first	M12	Success	18	324	6538	8.7855395	0.97696345	No	Yes	Yes	39
MA158	first	M12	Success	19	361	6812	8.8265878	0.99060903	No	Yes	Yes	39
MA158	first	M12	Success	20	400	37	3.6375862	-0.7343574	No	Yes	Yes	39
MA158	first	M12	Success	22	484	22540	10.023091	1.38835955	No	Yes	Yes	39
MA158	first	M12	Success	23	529	26599	10.188666	1.44340133	No	Yes	Yes	39
MA158	first	M12	Success	24	576	15973	9.6787177	1.27388036	No	Yes	Yes	39
MA158	first	M12	Success	25	625	8744	9.0762374	1.07359939	No	Yes	Yes	39
MA158	first	M12	Success	26	676	186	5.2311086	-0.2046269	No	Yes	Yes	39
MA158	first	M12	Success	27	729	15433	9.6443281	1.26244834	No	Yes	Yes	39
MA158	first	M12	Success	28	784	10085	9.2189036	1.12102555	No	Yes	Yes	39
MA160	first	M12	Success	15	225	185	5.2257467	-0.2064093	No	Yes	Yes	60
MA160	first	M12	Success	16	256	155	5.049856	-0.2648802	No	Yes	Yes	60
MA160	first	M12	Success	17	289	223	5.4116461	-0.1446113	No	Yes	Yes	60
MA160	first	M12	Success	18	324	2619	7.8709296	0.67292203	No	Yes	Yes	60
MA160	first	M12	Success	19	361	4872	8.491465	0.87920503	No	Yes	Yes	60
MA160	first	M12	Success	20	400	705	6.5596152	0.23700518	No	Yes	Yes	60
MA160	first	M12	Success	22	484	102	4.634729	-0.4028798	No	Yes	Yes	60
MA160	first	M12	Success	23	529	1021	6.9295168	0.35997059	No	Yes	Yes	60
MA160	first	M12	Success	24	576	677	6.5191473	0.22355252	No	Yes	Yes	60
MA160	first	M12	Success	25	625	30	3.4339872	-0.8020393	No	Yes	Yes	60
MA160	first	M12	Success	26	676	5178	8.5523673	0.8994506	No	Yes	Yes	60
MA160	first	M12	Success	27	729	681	6.5250297	0.22550798	No	Yes	Yes	60
MA160	first	M12	Success	28	784	201	5.3082677	-0.1789771	No	Yes	Yes	60
MA164	first	M12	Success	15	225	7169	8.8776609	1.00758713	No	Yes	Yes	46
MA164	first	M12	Success	16	256	7224	8.8853025	1.0101274	No	Yes	Yes	46
MA164	first	M12	Success	17	289	7962	8.9825611	1.04245882	No	Yes	Yes	46
MA164	first	M12	Success	18	324	8500	9.0479391	1.06419226	No	Yes	Yes	46
MA164	first	M12	Success	19	361	5933	8.6884538	0.94468949	No	Yes	Yes	46
MA164	first	M12	Success	20	400	2646	7.8811822	0.67633028	No	Yes	Yes	46
MA164	first	M12	Success	22	484	25048	10.128589	1.42342999	No	Yes	Yes	46
MA164	first	M12	Success	23	529	23662	10.071668	1.4045078	No	Yes	Yes	46
MA164	first	M12	Success	24	576	14764	9.6000148	1.24771737	No	Yes	Yes	46
MA164	first	M12	Success	25	625	245	5.5053315	-0.1134676	No	Yes	Yes	46
MA164	first	M12	Success	26	676	14156	9.5579645	1.23373869	No	Yes	Yes	46
MA164	first	M12	Success	27	729	19302	9.8680158	1.33680825	No	Yes	Yes	46
MA164	first	M12	Success	28	784	1827	7.5109778	0.55326417	No	Yes	Yes	46
MA165	first	M12	Success	15	225	80	4.3944492	-0.4827554	No	Yes	Yes	31
MA165	first	M12	Success	16	256	196	5.2832037	-0.187309	No	Yes	Yes	31
MA165	first	M12	Success	17	289	476	6.1675165	0.1066608	No	Yes	Yes	31
MA165	first	M12	Success	18	324	6	1.9459101	-1.2967169	No	Yes	Yes	31
MA165	first	M12	Success	19	361	197	5.288267	-0.1856258	No	Yes	Yes	31
MA165	first	M12	Success	20	400	130	4.8751973	-0.3229415	No	Yes	Yes	31
MA165	first	M12	Success	22	484	6277	8.7448067	0.96342276	No	Yes	Yes	31
MA165	first	M12	Success	23	529	5473	8.6077649	0.91786629	No	Yes	Yes	31
MA165	first	M12	Success	24	576	6801	8.824972	0.99007188	No	Yes	Yes	31
MA165	first	M12	Success	25	625	55	4.0253517	-0.6054535	No	Yes	Yes	31
MA165	first	M12	Success	26	676	0	0	-1.9435908	No	Yes	Yes	31
MA165	first	M12	Success	27	729	2054	7.6280311	0.59217592	No	Yes	Yes	31
MA165	first	M12	Success	28	784	718	6.5778614	0.24307069	No	Yes	Yes	31
MA195	first	M12	Success	15	225	95	4.5643482	-0.4262763	No	Yes	Yes	30
MA195	first	M12	Success	16	256	404	6.0038871	0.05226589	No	Yes	Yes	30
MA195	first	M12	Success	17	289	19	2.9957323	-0.9477272	No	Yes	Yes	30
MA195	first	M12	Success	18	324	1074	6.9800759	0.37677785	No	Yes	Yes	30
MA195	first	M12	Success	19	361	1253	7.1340937	0.42797758	No	Yes	Yes	30
MA195	first	M12	Success	20	400	1308	7.1770188	0.44224704	No	Yes	Yes	30
MA195	first	M12	Success	22	484	3129	8.0487883	0.73204713	No	Yes	Yes	30
MA195	first	M12	Success	23	529	34	3.5553481	-0.7616956	No	Yes	Yes	30
MA195	first	M12	Success	24	576	53	3.988984	-0.6175431	No	Yes	Yes	30
MA195	first	M12	Success	25	625	95	4.5643482	-0.4262763	No	Yes	Yes	30
MA195	first	M12	Success	26	676	43	3.7841896	-0.6856224	No	Yes	Yes	30
MA195	first	M12	Success	27	729	1	0.6931472	-1.7131697	No	Yes	Yes	30
MA195	first	M12	Success	28	784	2	1.0986123	-1.578382	No	Yes	Yes	30
MA200	first	M12	Success	15	225	1300	7.1708885	0.44020917	No	Yes	Yes	35
MA200	first	M12	Success	16	256	780	6.6605751	0.27056702	No	Yes	Yes	35
MA200	first	M12	Success	17	289	1305	7.1747243	0.4414843	No	Yes	Yes	35
MA200	first	M12	Success	18	324	1149	7.0475172	0.39919718	No	Yes	Yes	35
MA200	first	M12	Success	19	361	5535	8.6190275	0.92161029	No	Yes	Yes	35
MA200	first	M12	Success	20	400	7460	8.9174447	1.02081236	No	Yes	Yes	35
MA200	first	M12	Success	22	484	2877	7.9648509	0.70414404	No	Yes	Yes	35
MA200	first	M12	Success	23	529	5562	8.6238928	0.92322765	No	Yes	Yes	35
MA200	first	M12	Success	24	576	4359	8.3802273	0.84222656	No	Yes	Yes	35
MA200	first	M12	Success	25	625	7122	8.8710843	1.00540087	No	Yes	Yes	35
MA200	first	M12	Success	26	676	1356	7.2130317	0.45421871	No	Yes	Yes	35
MA200	first	M12	Success	27	729	5035	8.5243674	0.89014267	No	Yes	Yes	35
MA200	first	M12	Success	28	784	217	5.3844951	-0.153637	No	Yes	Yes	35
MA21	first	M12	Success	15	225	16392	9.7046097	1.28248758	No	Yes	Yes	37
MA21	first	M12	Success	16	256	19381	9.8721001	1.33816597	No	Yes	Yes	37
MA21	first	M12	Success	17	289	16552	9.7143226	1.28571643	No	Yes	Yes	37
MA21	first	M12	Success	18	324	8114	9.0014695	1.04874449	No	Yes	Yes	37
MA21	first	M12	Success	19	361	4342	8.3763206	0.84092787	No	Yes	Yes	37
MA21	first	M12	Success	20	400	8477	9.0452299	1.06329164	No	Yes	Yes	37
MA21	first	M12	Success	22	484	18945	9.8493481	1.3306026	No	Yes	Yes	37
MA21	first	M12	Success	23	529	13325	9.4974723	1.21362943	No	Yes	Yes	37
MA21	first	M12	Success	24	576	8906	9.0945928	1.07970122	No	Yes	Yes	37
MA21	first	M12	Success	25	625	14650	9.5922639	1.24514075	No	Yes	Yes	37
MA21	first	M12	Success	26	676	10711	9.2791199	1.1410431	No	Yes	Yes	37
MA21	first	M12	Success	27	729	2836	7.9505024	0.69937422	No	Yes	Yes	37
MA21	first	M12	Success	28	784	25280	10.137808	1.42649471	No	Yes	Yes	37
MA27	first	M12	Success	15	225	1833	7.5142547	0.5543535	No	Yes	Yes	35
MA27	first	M12	Success	16	256	208	5.3423343	-0.1676524	No	Yes	Yes	35
MA27	first	M12	Success	17	289	253	5.5373343	-0.102829	No	Yes	Yes	35
MA27	first	M12	Success	18	324	860	6.7580945	0.30298513	No	Yes	Yes	35
MA27	first	M12	Success	19	361	324	5.7838252	-0.0208887	No	Yes	Yes	35
MA27	first	M12	Success	20	400	1916	7.5585167	0.56906743	No	Yes	Yes	35
MA27	first	M12	Success	22	484	6055	8.7088048	0.95145472	No	Yes	Yes	35
MA27	first	M12	Success	23	529	11538	9.3534879	1.16576506	No	Yes	Yes	35
MA27	first	M12	Success	24	576	0	0	-1.9435908	No	Yes	Yes	35
MA27	first	M12	Success	25	625	11789	9.375007	1.1729186	No	Yes	Yes	35
MA27	first	M12	Success	26	676	14303	9.5682945	1.23717267	No	Yes	Yes	35
MA27	first	M12	Success	27	729	16968	9.7391434	1.29396754	No	Yes	Yes	35
MA27	first	M12	Success	28	784	376	5.9322452	0.02845017	No	Yes	Yes	35
MA30	first	M12	Success	15	225	11359	9.3378537	1.16056783	No	Yes	Yes	87
MA30	first	M12	Success	16	256	28084	10.242991	1.46146026	No	Yes	Yes	87
MA30	first	M12	Success	17	289	14433	9.5773418	1.24018024	No	Yes	Yes	87
MA30	first	M12	Success	18	324	7206	8.8828081	1.00929818	No	Yes	Yes	87
MA30	first	M12	Success	19	361	21317	9.9673071	1.36981539	No	Yes	Yes	87
MA30	first	M12	Success	20	400	8592	9.0587032	1.06777055	No	Yes	Yes	87
MA30	first	M12	Success	22	484	31923	10.371113	1.50405167	No	Yes	Yes	87
MA30	first	M12	Success	23	529	17244	9.7552775	1.29933095	No	Yes	Yes	87
MA30	first	M12	Success	24	576	20342	9.9204922	1.35425283	No	Yes	Yes	87
MA30	first	M12	Success	25	625	24088	10.089511	1.41043919	No	Yes	Yes	87
MA30	first	M12	Success	26	676	22367	10.015387	1.38579836	No	Yes	Yes	87
MA30	first	M12	Success	27	729	2360	7.7668405	0.63831997	No	Yes	Yes	87
MA30	first	M12	Success	28	784	101	4.6249728	-0.406123	No	Yes	Yes	87
MA42	first	M12	Success	15	225	39	3.6888795	-0.7173061	No	Yes	Yes	49
MA42	first	M12	Success	16	256	25	3.2580965	-0.8605102	No	Yes	Yes	49
MA42	first	M12	Success	17	289	17	2.8903718	-0.982752	No	Yes	Yes	49
MA42	first	M12	Success	18	324	4	1.6094379	-1.4085695	No	Yes	Yes	49
MA42	first	M12	Success	19	361	9	2.3025851	-1.1781484	No	Yes	Yes	49
MA42	first	M12	Success	20	400	6	1.9459101	-1.2967169	No	Yes	Yes	49
MA42	first	M12	Success	22	484	3	1.3862944	-1.4827485	No	Yes	Yes	49
MA42	first	M12	Success	23	529	4	1.6094379	-1.4085695	No	Yes	Yes	49
MA42	first	M12	Success	24	576	5	1.7917595	-1.3479608	No	Yes	Yes	49
MA42	first	M12	Success	25	625	4	1.6094379	-1.4085695	No	Yes	Yes	49
MA42	first	M12	Success	26	676	2	1.0986123	-1.578382	No	Yes	Yes	49
MA42	first	M12	Success	27	729	2	1.0986123	-1.578382	No	Yes	Yes	49
MA42	first	M12	Success	28	784	0	0	-1.9435908	No	Yes	Yes	49
MA46	first	M12	Success	15	225	22	3.1354942	-0.9012665	No	Yes	Yes	29
MA46	first	M12	Success	16	256	22	3.1354942	-0.9012665	No	Yes	Yes	29
MA46	first	M12	Success	17	289	178	5.1873858	-0.2191615	No	Yes	Yes	29
MA46	first	M12	Success	18	324	2	1.0986123	-1.578382	No	Yes	Yes	29
MA46	first	M12	Success	19	361	15	2.7725887	-1.0219063	No	Yes	Yes	29
MA46	first	M12	Success	20	400	8928	9.0970597	1.08052129	No	Yes	Yes	29
MA46	first	M12	Success	22	484	0	0	-1.9435908	No	Yes	Yes	29
MA46	first	M12	Success	23	529	0	0	-1.9435908	No	Yes	Yes	29
MA46	first	M12	Success	24	576	0	0	-1.9435908	No	Yes	Yes	29
MA46	first	M12	Success	25	625	14202	9.5612085	1.23481709	No	Yes	Yes	29
MA46	first	M12	Success	26	676	0	0	-1.9435908	No	Yes	Yes	29
MA46	first	M12	Success	27	729	13	2.6390573	-1.0662958	No	Yes	Yes	29
MA46	first	M12	Success	28	784	0	0	-1.9435908	No	Yes	Yes	29
MA51	first	M12	Success	15	225	17152	9.7499284	1.29755275	No	Yes	Yes	31
MA51	first	M12	Success	16	256	20928	9.948891	1.36369339	No	Yes	Yes	31
MA51	first	M12	Success	17	289	7238	8.8872384	1.01077093	No	Yes	Yes	31
MA51	first	M12	Success	18	324	3	1.3862944	-1.4827485	No	Yes	Yes	31
MA51	first	M12	Success	19	361	0	0	-1.9435908	No	Yes	Yes	31
MA51	first	M12	Success	20	400	20012	9.9041373	1.34881604	No	Yes	Yes	31
MA51	first	M12	Success	22	484	11998	9.3925786	1.17875988	No	Yes	Yes	31
MA51	first	M12	Success	23	529	10710	9.2790265	1.14101206	No	Yes	Yes	31
MA51	first	M12	Success	24	576	1988	7.5953873	0.58132421	No	Yes	Yes	31
MA51	first	M12	Success	25	625	10865	9.2933939	1.14578818	No	Yes	Yes	31
MA51	first	M12	Success	26	676	5834	8.6716295	0.93909665	No	Yes	Yes	31
MA51	first	M12	Success	27	729	118	4.7791235	-0.3548791	No	Yes	Yes	31
MA51	first	M12	Success	28	784	0	0	-1.9435908	No	Yes	Yes	31
MA80	first	M12	Success	15	225	8	2.1972246	-1.2131731	No	Yes	Yes	42
MA80	first	M12	Success	16	256	0	0	-1.9435908	No	Yes	Yes	42
MA80	first	M12	Success	17	289	2	1.0986123	-1.578382	No	Yes	Yes	42
MA80	first	M12	Success	18	324	6	1.9459101	-1.2967169	No	Yes	Yes	42
MA80	first	M12	Success	19	361	5	1.7917595	-1.3479608	No	Yes	Yes	42
MA80	first	M12	Success	20	400	51	3.9512437	-0.630089	No	Yes	Yes	42
MA80	first	M12	Success	22	484	32	3.4965076	-0.7812558	No	Yes	Yes	42
MA80	first	M12	Success	23	529	14	2.7080502	-1.0433607	No	Yes	Yes	42
MA80	first	M12	Success	24	576	4	1.6094379	-1.4085695	No	Yes	Yes	42
MA80	first	M12	Success	25	625	65	4.1896547	-0.5508347	No	Yes	Yes	42
MA80	first	M12	Success	26	676	4	1.6094379	-1.4085695	No	Yes	Yes	42
MA80	first	M12	Success	27	729	3	1.3862944	-1.4827485	No	Yes	Yes	42
MA80	first	M12	Success	28	784	3	1.3862944	-1.4827485	No	Yes	Yes	42
MA83	first	M12	Success	15	225	7792	8.9609812	1.03528507	No	Yes	Yes	41
MA83	first	M12	Success	16	256	3473	8.1530619	0.76671056	No	Yes	Yes	41
MA83	first	M12	Success	17	289	10122	9.2225653	1.12224282	No	Yes	Yes	41
MA83	first	M12	Success	18	324	3819	8.2480057	0.79827247	No	Yes	Yes	41
MA83	first	M12	Success	19	361	124	4.8283137	-0.3385269	No	Yes	Yes	41
MA83	first	M12	Success	20	400	6808	8.8260005	0.9904138	No	Yes	Yes	41
MA83	first	M12	Success	22	484	841	6.73578	0.29556718	No	Yes	Yes	41
MA83	first	M12	Success	23	529	37	3.6375862	-0.7343574	No	Yes	Yes	41
MA83	first	M12	Success	24	576	1611	7.3852309	0.51146247	No	Yes	Yes	41
MA83	first	M12	Success	25	625	1522	7.3284374	0.49258273	No	Yes	Yes	41
MA83	first	M12	Success	26	676	3667	8.2074018	0.78477463	No	Yes	Yes	41
MA83	first	M12	Success	27	729	1144	7.0431599	0.39774869	No	Yes	Yes	41
MA83	first	M12	Success	28	784	4274	8.3605394	0.83568175	No	Yes	Yes	41
MA95	first	M12	Success	15	225	281	5.6419071	-0.0680662	No	Yes	Yes	50
MA95	first	M12	Success	16	256	344	5.8435444	-0.0010364	No	Yes	Yes	50
MA95	first	M12	Success	17	289	1088	6.9930151	0.38107918	No	Yes	Yes	50
MA95	first	M12	Success	18	324	188	5.241747	-0.2010904	No	Yes	Yes	50
MA95	first	M12	Success	19	361	209	5.3471075	-0.1660656	No	Yes	Yes	50
MA95	first	M12	Success	20	400	1102	7.005789	0.38532558	No	Yes	Yes	50
MA95	first	M12	Success	22	484	732	6.5971457	0.24948133	No	Yes	Yes	50
MA95	first	M12	Success	23	529	177	5.1817836	-0.2210239	No	Yes	Yes	50
MA95	first	M12	Success	24	576	1138	7.037906	0.39600213	No	Yes	Yes	50
MA95	first	M12	Success	25	625	138	4.9344739	-0.3032364	No	Yes	Yes	50
MA95	first	M12	Success	26	676	187	5.236442	-0.2028539	No	Yes	Yes	50
MA95	first	M12	Success	27	729	256	5.5490761	-0.0989257	No	Yes	Yes	50
MA95	first	M12	Success	28	784	33	3.5263605	-0.7713319	No	Yes	Yes	50
MA06	first	M2	Failed	15	225	23	3.1780538	-0.8871186	No	No	Yes	33
MA06	first	M2	Failed	16	256	29	3.4011974	-0.8129395	No	No	Yes	33
MA06	first	M2	Failed	17	289	25	3.2580965	-0.8605102	No	No	Yes	33
MA06	first	M2	Failed	18	324	13	2.6390573	-1.0662958	No	No	Yes	33
MA06	first	M2	Failed	19	361	0	0	-1.9435908	No	No	Yes	33
MA06	first	M2	Failed	20	400	1	0.6931472	-1.7131697	No	No	Yes	33
MA06	first	M2	Failed	22	484	21	3.0910425	-0.9160435	No	No	Yes	33
MA06	first	M2	Failed	23	529	53	3.988984	-0.6175431	No	No	Yes	33
MA06	first	M2	Failed	24	576	17	2.8903718	-0.982752	No	No	Yes	33
MA06	first	M2	Failed	25	625	31	3.4657359	-0.7914852	No	No	Yes	33
MA06	first	M2	Failed	26	676	3	1.3862944	-1.4827485	No	No	Yes	33
MA06	first	M2	Failed	27	729	73	4.3040651	-0.5128015	No	No	Yes	33
MA06	first	M2	Failed	28	784	2	1.0986123	-1.578382	No	No	Yes	33
MA09	first	M2	Failed	15	225	7752	8.9558351	1.03357438	No	No	Yes	39
MA09	first	M2	Failed	16	256	15959	9.6778409	1.27358889	No	No	Yes	39
MA09	first	M2	Failed	17	289	13984	9.5457406	1.22967514	No	No	Yes	39
MA09	first	M2	Failed	18	324	13873	9.5377719	1.22702611	No	No	Yes	39
MA09	first	M2	Failed	19	361	16306	9.6993497	1.28073903	No	No	Yes	39
MA09	first	M2	Failed	20	400	189	5.2470241	-0.1993361	No	No	Yes	39
MA09	first	M2	Failed	22	484	20313	9.9190656	1.3537786	No	No	Yes	39
MA09	first	M2	Failed	23	529	12424	9.4274659	1.19035736	No	No	Yes	39
MA09	first	M2	Failed	24	576	16069	9.6847095	1.27587219	No	No	Yes	39
MA09	first	M2	Failed	25	625	17439	9.7665217	1.30306883	No	No	Yes	39
MA09	first	M2	Failed	26	676	14288	9.5672453	1.23682388	No	No	Yes	39
MA09	first	M2	Failed	27	729	7476	8.9195869	1.02152448	No	No	Yes	39
MA09	first	M2	Failed	28	784	789	6.6720329	0.27437591	No	No	Yes	39
MA104	first	M2	Failed	15	225	4411	8.3920834	0.84616784	No	No	Yes	33
MA104	first	M2	Failed	16	256	3484	8.1562233	0.76776149	No	No	Yes	33
MA104	first	M2	Failed	17	289	1685	7.4301141	0.52638288	No	No	Yes	33
MA104	first	M2	Failed	18	324	19820	9.8944973	1.34561141	No	No	Yes	33
MA104	first	M2	Failed	19	361	4962	8.5097657	0.88528866	No	No	Yes	33
MA104	first	M2	Failed	20	400	32	3.4965076	-0.7812558	No	No	Yes	33
MA104	first	M2	Failed	22	484	20	3.0445224	-0.9315081	No	No	Yes	33
MA104	first	M2	Failed	23	529	16	2.8332133	-1.001753	No	No	Yes	33
MA104	first	M2	Failed	24	576	23	3.1780538	-0.8871186	No	No	Yes	33
MA104	first	M2	Failed	25	625	19298	9.8678086	1.33673936	No	No	Yes	33
MA104	first	M2	Failed	26	676	10623	9.2708709	1.1383009	No	No	Yes	33
MA104	first	M2	Failed	27	729	10486	9.2578917	1.13398626	No	No	Yes	33
MA104	first	M2	Failed	28	784	8752	9.0771518	1.07390336	No	No	Yes	33
MA116	first	M2	Failed	15	225	7660	8.9438978	1.02960608	No	No	Yes	35
MA116	first	M2	Failed	16	256	8566	9.0556729	1.06676319	No	No	Yes	35
MA116	first	M2	Failed	17	289	7980	8.984819	1.04320941	No	No	Yes	35
MA116	first	M2	Failed	18	324	6466	8.7744676	0.97328284	No	No	Yes	35
MA116	first	M2	Failed	19	361	10436	9.2531125	1.13239752	No	No	Yes	35
MA116	first	M2	Failed	20	400	6897	8.8389868	0.99473079	No	No	Yes	35
MA116	first	M2	Failed	22	484	21146	9.9592533	1.36713811	No	No	Yes	35
MA116	first	M2	Failed	23	529	21997	9.9987068	1.38025353	No	No	Yes	35
MA116	first	M2	Failed	24	576	24088	10.089511	1.41043919	No	No	Yes	35
MA116	first	M2	Failed	25	625	6246	8.7398566	0.9617772	No	No	Yes	35
MA116	first	M2	Failed	26	676	8776	9.0798899	1.0748136	No	No	Yes	35
MA116	first	M2	Failed	27	729	5882	8.6798221	0.94182008	No	No	Yes	35
MA116	first	M2	Failed	28	784	7	2.0794415	-1.2523274	No	No	Yes	35
MA119	first	M2	Failed	15	225	2908	7.9755647	0.70770559	No	No	Yes	39
MA119	first	M2	Failed	16	256	36	3.6109179	-0.7432227	No	No	Yes	39
MA119	first	M2	Failed	17	289	0	0	-1.9435908	No	No	Yes	39
MA119	first	M2	Failed	18	324	287	5.6629605	-0.0610675	No	No	Yes	39
MA119	first	M2	Failed	19	361	0	0	-1.9435908	No	No	Yes	39
MA119	first	M2	Failed	20	400	0	0	-1.9435908	No	No	Yes	39
MA119	first	M2	Failed	22	484	4515	8.4153819	0.85391291	No	No	Yes	39
MA119	first	M2	Failed	23	529	4187	8.3399786	0.82884677	No	No	Yes	39
MA119	first	M2	Failed	24	576	1000	6.9087548	0.35306874	No	No	Yes	39
MA119	first	M2	Failed	25	625	5444	8.602453	0.91610048	No	No	Yes	39
MA119	first	M2	Failed	26	676	3555	8.1763916	0.77446598	No	No	Yes	39
MA119	first	M2	Failed	27	729	2298	7.7402295	0.62947374	No	No	Yes	39
MA119	first	M2	Failed	28	784	27	3.3322045	-0.8358747	No	No	Yes	39
MA145	first	M2	Failed	15	225	4490	8.4098307	0.85206753	No	No	Yes	45
MA145	first	M2	Failed	16	256	3077	8.0320353	0.72647799	No	No	Yes	45
MA145	first	M2	Failed	17	289	4	1.6094379	-1.4085695	No	No	Yes	45
MA145	first	M2	Failed	18	324	17272	9.7568999	1.29987027	No	No	Yes	45
MA145	first	M2	Failed	19	361	7516	8.9249224	1.02329814	No	No	Yes	45
MA145	first	M2	Failed	20	400	1317	7.1838707	0.44452482	No	No	Yes	45
MA145	first	M2	Failed	22	484	4	1.6094379	-1.4085695	No	No	Yes	45
MA145	first	M2	Failed	23	529	2083	7.6420444	0.59683432	No	No	Yes	45
MA145	first	M2	Failed	24	576	4	1.6094379	-1.4085695	No	No	Yes	45
MA145	first	M2	Failed	25	625	4710	8.4576555	0.8679658	No	No	Yes	45
MA145	first	M2	Failed	26	676	6196	8.7318206	0.9591058	No	No	Yes	45
MA145	first	M2	Failed	27	729	3006	8.0086982	0.71872009	No	No	Yes	45
MA145	first	M2	Failed	28	784	4117	8.3231229	0.82324348	No	No	Yes	45
MA159	first	M2	Failed	15	225	29338	10.286673	1.47598137	No	No	Yes	29
MA159	first	M2	Failed	16	256	32245	10.381149	1.50738789	No	No	Yes	29
MA159	first	M2	Failed	17	289	23726	10.074369	1.40540568	No	No	Yes	29
MA159	first	M2	Failed	18	324	20702	9.9380339	1.36008418	No	No	Yes	29
MA159	first	M2	Failed	19	361	8244	9.0173622	1.05402768	No	No	Yes	29
MA159	first	M2	Failed	20	400	2890	7.9693577	0.70564224	No	No	Yes	29
MA159	first	M2	Failed	22	484	1993	7.597898	0.58215882	No	No	Yes	29
MA159	first	M2	Failed	23	529	1314	7.1815919	0.44376729	No	No	Yes	29
MA159	first	M2	Failed	24	576	61	4.1271344	-0.5716182	No	No	Yes	29
MA159	first	M2	Failed	25	625	0	0	-1.9435908	No	No	Yes	29
MA159	first	M2	Failed	26	676	1751	7.4685133	0.53914781	No	No	Yes	29
MA159	first	M2	Failed	27	729	1	0.6931472	-1.7131697	No	No	Yes	29
MA159	first	M2	Failed	28	784	0	0	-1.9435908	No	No	Yes	29
MA17	first	M2	Failed	15	225	4507	8.4136089	0.8533235	No	No	Yes	55
MA17	first	M2	Failed	16	256	1197	7.0884088	0.41279065	No	No	Yes	55
MA17	first	M2	Failed	17	289	6	1.9459101	-1.2967169	No	No	Yes	55
MA17	first	M2	Failed	18	324	19791	9.8930331	1.34512468	No	No	Yes	55
MA17	first	M2	Failed	19	361	8802	9.0828479	1.07579689	No	No	Yes	55
MA17	first	M2	Failed	20	400	5527	8.6175814	0.92112955	No	No	Yes	55
MA17	first	M2	Failed	22	484	3322	8.1086233	0.75193792	No	No	Yes	55
MA17	first	M2	Failed	23	529	4925	8.5022826	0.88280107	No	No	Yes	55
MA17	first	M2	Failed	24	576	4915	8.5002505	0.88212555	No	No	Yes	55
MA17	first	M2	Failed	25	625	1967	7.5847731	0.57779576	No	No	Yes	55
MA17	first	M2	Failed	26	676	12735	9.4521879	1.19857565	No	No	Yes	55
MA17	first	M2	Failed	27	729	4527	8.4180356	0.85479508	No	No	Yes	55
MA17	first	M2	Failed	28	784	1864	7.5310163	0.55992554	No	No	Yes	55
MA171	first	M2	Failed	15	225	4594	8.432724	0.85967791	No	No	Yes	62
MA171	first	M2	Failed	16	256	2953	7.9909155	0.71280862	No	No	Yes	62
MA171	first	M2	Failed	17	289	8240	9.016877	1.05386636	No	No	Yes	62
MA171	first	M2	Failed	18	324	7564	8.9312876	1.02541412	No	No	Yes	62
MA171	first	M2	Failed	19	361	8011	8.9886957	1.04449813	No	No	Yes	62
MA171	first	M2	Failed	20	400	6194	8.7314978	0.9589985	No	No	Yes	62
MA171	first	M2	Failed	22	484	9013	9.1065342	1.08367088	No	No	Yes	62
MA171	first	M2	Failed	23	529	366	5.9053618	0.01951341	No	No	Yes	62
MA171	first	M2	Failed	24	576	8062	8.995041	1.04660748	No	No	Yes	62
MA171	first	M2	Failed	25	625	7797	8.9616226	1.03549828	No	No	Yes	62
MA171	first	M2	Failed	26	676	7457	8.9170426	1.02067867	No	No	Yes	62
MA171	first	M2	Failed	27	729	7160	8.8764049	1.0071696	No	No	Yes	62
MA171	first	M2	Failed	28	784	7262	8.8905482	1.01187123	No	No	Yes	62
MA172	first	M2	Failed	15	225	964	6.8721281	0.34089302	No	No	Yes	47
MA172	first	M2	Failed	16	256	589	6.3801225	0.17733688	No	No	Yes	47
MA172	first	M2	Failed	17	289	305	5.7235851	-0.0409142	No	No	Yes	47
MA172	first	M2	Failed	18	324	40	3.7135721	-0.7090976	No	No	Yes	47
MA172	first	M2	Failed	19	361	273	5.6131281	-0.0776331	No	No	Yes	47
MA172	first	M2	Failed	20	400	710	6.5666724	0.23935118	No	No	Yes	47
MA172	first	M2	Failed	22	484	0	0	-1.9435908	No	No	Yes	47
MA172	first	M2	Failed	23	529	7142	8.8738881	1.00633295	No	No	Yes	47
MA172	first	M2	Failed	24	576	2025	7.6138187	0.58745131	No	No	Yes	47
MA172	first	M2	Failed	25	625	3632	8.197814	0.78158738	No	No	Yes	47
MA172	first	M2	Failed	26	676	1845	7.5207764	0.55652151	No	No	Yes	47
MA172	first	M2	Failed	27	729	2294	7.7384881	0.62889485	No	No	Yes	47
MA172	first	M2	Failed	28	784	335	5.8171112	-0.0098235	No	No	Yes	47
MA177	first	M2	Failed	15	225	472	6.1590954	0.1038614	No	No	Yes	34
MA177	first	M2	Failed	16	256	381	5.9454206	0.03283004	No	No	Yes	34
MA177	first	M2	Failed	17	289	880	6.7810576	0.3106187	No	No	Yes	34
MA177	first	M2	Failed	18	324	1739	7.4616404	0.53686307	No	No	Yes	34
MA177	first	M2	Failed	19	361	1623	7.3926475	0.51392795	No	No	Yes	34
MA177	first	M2	Failed	20	400	799	6.6846117	0.27855744	No	No	Yes	34
MA177	first	M2	Failed	22	484	597	6.3935908	0.18181409	No	No	Yes	34
MA177	first	M2	Failed	23	529	25	3.2580965	-0.8605102	No	No	Yes	34
MA177	first	M2	Failed	24	576	316	5.7589018	-0.0291739	No	No	Yes	34
MA177	first	M2	Failed	25	625	1772	7.4804283	0.54310869	No	No	Yes	34
MA177	first	M2	Failed	26	676	5107	8.5385632	0.89486175	No	No	Yes	34
MA177	first	M2	Failed	27	729	12319	9.4189792	1.18753618	No	No	Yes	34
MA177	first	M2	Failed	28	784	1455	7.2834482	0.47762711	No	No	Yes	34
MA179	first	M2	Failed	15	225	5757	8.6583455	0.93468066	No	No	Yes	44
MA179	first	M2	Failed	16	256	2438	7.7993434	0.64912481	No	No	Yes	44
MA179	first	M2	Failed	17	289	150	5.0172798	-0.2757094	No	No	Yes	44
MA179	first	M2	Failed	18	324	4092	8.3170335	0.82121919	No	No	Yes	44
MA179	first	M2	Failed	19	361	2873	7.9634601	0.7036817	No	No	Yes	44
MA179	first	M2	Failed	20	400	1738	7.4610655	0.53667197	No	No	Yes	44
MA179	first	M2	Failed	22	484	0	0	-1.9435908	No	No	Yes	44
MA179	first	M2	Failed	23	529	373	5.9242558	0.02579428	No	No	Yes	44
MA179	first	M2	Failed	24	576	435	6.0776422	0.07678414	No	No	Yes	44
MA179	first	M2	Failed	25	625	4	1.6094379	-1.4085695	No	No	Yes	44
MA179	first	M2	Failed	26	676	1	0.6931472	-1.7131697	No	No	Yes	44
MA179	first	M2	Failed	27	729	101	4.6249728	-0.406123	No	No	Yes	44
MA179	first	M2	Failed	28	784	5	1.7917595	-1.3479608	No	No	Yes	44
MA183	first	M2	Failed	15	225	12583	9.4401814	1.19458438	No	No	Yes
MA183	first	M2	Failed	16	256	12910	9.4658349	1.2031123	No	No	Yes
MA183	first	M2	Failed	17	289	10227	9.2328843	1.12567313	No	No	Yes
MA183	first	M2	Failed	18	324	8837	9.0868159	1.07711597	No	No	Yes
MA183	first	M2	Failed	19	361	11556	9.3550466	1.16628322	No	No	Yes
MA183	first	M2	Failed	20	400	334	5.8141305	-0.0108144	No	No	Yes
MA183	first	M2	Failed	22	484	11548	9.3543541	1.16605302	No	No	Yes
MA183	first	M2	Failed	23	529	11360	9.3379417	1.16059709	No	No	Yes
MA183	first	M2	Failed	24	576	10490	9.258273	1.13411303	No	No	Yes
MA183	first	M2	Failed	25	625	3959	8.2839993	0.81023773	No	No	Yes
MA183	first	M2	Failed	26	676	18961	9.8501923	1.33088321	No	No	Yes
MA183	first	M2	Failed	27	729	9702	9.1801904	1.10815622	No	No	Yes
MA183	first	M2	Failed	28	784	17920	9.7937285	1.31211311	No	No	Yes
MA187	first	M2	Failed	15	225	10	2.3978953	-1.1464647	No	No	Yes	27
MA187	first	M2	Failed	16	256	1	0.6931472	-1.7131697	No	No	Yes	27
MA187	first	M2	Failed	17	289	14	2.7080502	-1.0433607	No	No	Yes	27
MA187	first	M2	Failed	18	324	5	1.7917595	-1.3479608	No	No	Yes	27
MA187	first	M2	Failed	19	361	6	1.9459101	-1.2967169	No	No	Yes	27
MA187	first	M2	Failed	20	400	7	2.0794415	-1.2523274	No	No	Yes	27
MA187	first	M2	Failed	22	484	4	1.6094379	-1.4085695	No	No	Yes	27
MA187	first	M2	Failed	23	529	1	0.6931472	-1.7131697	No	No	Yes	27
MA187	first	M2	Failed	24	576	1	0.6931472	-1.7131697	No	No	Yes	27
MA187	first	M2	Failed	25	625	3	1.3862944	-1.4827485	No	No	Yes	27
MA187	first	M2	Failed	26	676	0	0	-1.9435908	No	No	Yes	27
MA193	first	M2	Failed	15	225	4601	8.4342463	0.86018394	No	No	Yes	34
MA193	first	M2	Failed	16	256	8151	9.0060186	1.05025673	No	No	Yes	34
MA193	first	M2	Failed	17	289	12356	9.421978	1.18853305	No	No	Yes	34
MA193	first	M2	Failed	18	324	6646	8.8019209	0.98240907	No	No	Yes	34
MA193	first	M2	Failed	19	361	1359	7.21524	0.45495282	No	No	Yes	34
MA193	first	M2	Failed	20	400	6318	8.7513162	0.96558669	No	No	Yes	34
MA193	first	M2	Failed	22	484	8960	9.1006371	1.08171053	No	No	Yes	34
MA193	first	M2	Failed	23	529	24022	10.086767	1.40952714	No	No	Yes	34
MA193	first	M2	Failed	24	576	9770	9.1871741	1.1104778	No	No	Yes	34
MA193	first	M2	Failed	25	625	7521	8.9255873	1.02351918	No	No	Yes	34
MA193	first	M2	Failed	26	676	5946	8.6906422	0.94541697	No	No	Yes	34
MA193	first	M2	Failed	27	729	594	6.3885614	0.18014219	No	No	Yes	34
MA193	first	M2	Failed	28	784	78	4.3694479	-0.4910665	No	No	Yes	34
MA199	first	M2	Failed	15	225	3	1.3862944	-1.4827485	No	No	Yes	38
MA199	first	M2	Failed	16	256	2	1.0986123	-1.578382	No	No	Yes	38
MA199	first	M2	Failed	17	289	1	0.6931472	-1.7131697	No	No	Yes	38
MA199	first	M2	Failed	18	324	6	1.9459101	-1.2967169	No	No	Yes	38
MA199	first	M2	Failed	19	361	79	4.3820266	-0.486885	No	No	Yes	38
MA199	first	M2	Failed	20	400	0	0	-1.9435908	No	No	Yes	38
MA199	first	M2	Failed	22	484	300	5.7071103	-0.0463909	No	No	Yes	38
MA199	first	M2	Failed	23	529	130	4.8751973	-0.3229415	No	No	Yes	38
MA199	first	M2	Failed	24	576	1	0.6931472	-1.7131697	No	No	Yes	38
MA199	first	M2	Failed	25	625	1533	7.335634	0.49497509	No	No	Yes	38
MA199	first	M2	Failed	26	676	995	6.9037473	0.3514041	No	No	Yes	38
MA199	first	M2	Failed	27	729	1628	7.3957216	0.51494986	No	No	Yes	38
MA199	first	M2	Failed	28	784	356	5.8777358	0.01032975	No	No	Yes	38
MA23	first	M2	Failed	15	225	14948	9.6123997	1.25183444	No	No	Yes	51
MA23	first	M2	Failed	16	256	1958	7.5801894	0.57627202	No	No	Yes	51
MA23	first	M2	Failed	17	289	180	5.198497	-0.2154678	No	No	Yes	51
MA23	first	M2	Failed	18	324	24221	10.095017	1.41226954	No	No	Yes	51
MA23	first	M2	Failed	19	361	23264	10.054705	1.39886898	No	No	Yes	51
MA23	first	M2	Failed	20	400	3384	8.1271092	0.75808315	No	No	Yes	51
MA23	first	M2	Failed	22	484	25158	10.132971	1.42488661	No	No	Yes	51
MA23	first	M2	Failed	23	529	10372	9.2469616	1.13035279	No	No	Yes	51
MA23	first	M2	Failed	24	576	10646	9.2730334	1.1390198	No	No	Yes	51
MA23	first	M2	Failed	25	625	8532	9.0516963	1.06544125	No	No	Yes	51
MA23	first	M2	Failed	26	676	9971	9.2075364	1.1172468	No	No	Yes	51
MA23	first	M2	Failed	27	729	11133	9.3177588	1.15388772	No	No	Yes	51
MA23	first	M2	Failed	28	784	2378	7.7744355	0.64084475	No	No	Yes	51
MA79	first	M2	Failed	15	225	16823	9.7305617	1.29111474	No	No	Yes	49
MA79	first	M2	Failed	16	256	13007	9.4733198	1.20560049	No	No	Yes	49
MA79	first	M2	Failed	17	289	2426	7.7944112	0.64748522	No	No	Yes	49
MA79	first	M2	Failed	18	324	20622	9.9341622	1.35879714	No	No	Yes	49
MA79	first	M2	Failed	19	361	4423	8.3947995	0.84707077	No	No	Yes	49
MA79	first	M2	Failed	20	400	5800	8.6657856	0.93715396	No	No	Yes	49
MA79	first	M2	Failed	22	484	5011	8.5195903	0.88855464	No	No	Yes	49
MA79	first	M2	Failed	23	529	1777	7.4832444	0.54404484	No	No	Yes	49
MA79	first	M2	Failed	24	576	973	6.8814113	0.34397901	No	No	Yes	49
MA79	first	M2	Failed	25	625	5617	8.633731	0.92649814	No	No	Yes	49
MA79	first	M2	Failed	26	676	1432	7.2675254	0.47233394	No	No	Yes	49
MA79	first	M2	Failed	27	729	1559	7.3524411	0.50056224	No	No	Yes	49
MA79	first	M2	Failed	28	784	16650	9.7202256	1.28767872	No	No	Yes	49
MA87	first	M2	Failed	15	225	521	6.2576676	0.1366295	No	No	Yes	58
MA87	first	M2	Failed	16	256	0	0	-1.9435908	No	No	Yes	58
MA87	first	M2	Failed	17	289	1074	6.9800759	0.37677785	No	No	Yes	58
MA87	first	M2	Failed	18	324	1063	6.9697907	0.37335874	No	No	Yes	58
MA87	first	M2	Failed	19	361	1394	7.2406497	0.46339971	No	No	Yes	58
MA87	first	M2	Failed	20	400	596	6.3919171	0.18125772	No	No	Yes	58
MA87	first	M2	Failed	22	484	540	6.2934193	0.14851434	No	No	Yes	58
MA87	first	M2	Failed	23	529	395	5.9814142	0.0447953	No	No	Yes	58
MA87	first	M2	Failed	24	576	27	3.3322045	-0.8358747	No	No	Yes	58
MA87	first	M2	Failed	25	625	26	3.2958369	-0.8479643	No	No	Yes	58
MA87	first	M2	Failed	26	676	5	1.7917595	-1.3479608	No	No	Yes	58
MA87	first	M2	Failed	27	729	512	6.2402758	0.13084801	No	No	Yes	58
MA87	first	M2	Failed	28	784	500	6.2166061	0.12297954	No	No	Yes	58
MA88	first	M2	Failed	15	225	135	4.9126549	-0.3104896	No	No	Yes	31
MA88	first	M2	Failed	16	256	0	0	-1.9435908	No	No	Yes	31
MA88	first	M2	Failed	17	289	60	4.1108739	-0.5770236	No	No	Yes	31
MA88	first	M2	Failed	18	324	34	3.5553481	-0.7616956	No	No	Yes	31
MA88	first	M2	Failed	19	361	31	3.4657359	-0.7914852	No	No	Yes	31
MA88	first	M2	Failed	20	400	1118	7.0201907	0.39011309	No	No	Yes	31
MA88	first	M2	Failed	22	484	138	4.9344739	-0.3032364	No	No	Yes	31
MA88	first	M2	Failed	23	529	14	2.7080502	-1.0433607	No	No	Yes	31
MA88	first	M2	Failed	24	576	34	3.5553481	-0.7616956	No	No	Yes	31
MA88	first	M2	Failed	25	625	1	0.6931472	-1.7131697	No	No	Yes	31
MA88	first	M2	Failed	26	676	0	0	-1.9435908	No	No	Yes	31
MA88	first	M2	Failed	27	729	1	0.6931472	-1.7131697	No	No	Yes	31
MA88	first	M2	Failed	28	784	0	0	-1.9435908	No	No	Yes	31
MA92	first	M2	Failed	15	225	1780	7.4849303	0.54460527	No	No	Yes	68
MA92	first	M2	Failed	16	256	1767	7.4776042	0.5421699	No	No	Yes	68
MA92	first	M2	Failed	17	289	1742	7.463363	0.53743573	No	No	Yes	68
MA92	first	M2	Failed	18	324	49	3.912023	-0.6431271	No	No	Yes	68
MA92	first	M2	Failed	19	361	104	4.6539604	-0.3964868	No	No	Yes	68
MA92	first	M2	Failed	20	400	428	6.0614569	0.07140369	No	No	Yes	68
MA92	first	M2	Failed	22	484	3384	8.1271092	0.75808315	No	No	Yes	68
MA92	first	M2	Failed	23	529	5303	8.5762165	0.90737875	No	No	Yes	68
MA92	first	M2	Failed	24	576	10728	9.2807056	1.14157024	No	No	Yes	68
MA92	first	M2	Failed	25	625	4929	8.5030943	0.8830709	No	No	Yes	68
MA92	first	M2	Failed	26	676	14676	9.5940369	1.24573016	No	No	Yes	68
MA92	first	M2	Failed	27	729	279	5.6347896	-0.0704322	No	No	Yes	68
MA92	first	M2	Failed	28	784	31	3.4657359	-0.7914852	No	No	Yes	68
MA98	first	M2	Failed	15	225	3673	8.2090363	0.78531796	No	No	Yes	47
MA98	first	M2	Failed	16	256	4727	8.4612576	0.86916323	No	No	Yes	47
MA98	first	M2	Failed	17	289	206	5.3327188	-0.1708488	No	No	Yes	47
MA98	first	M2	Failed	18	324	820	6.7105231	0.28717109	No	No	Yes	47
MA98	first	M2	Failed	19	361	1294	7.166266	0.43867252	No	No	Yes	47
MA98	first	M2	Failed	20	400	1514	7.3231707	0.49083196	No	No	Yes	47
MA98	first	M2	Failed	22	484	8	2.1972246	-1.2131731	No	No	Yes	47
MA98	first	M2	Failed	23	529	25	3.2580965	-0.8605102	No	No	Yes	47
MA98	first	M2	Failed	24	576	4	1.6094379	-1.4085695	No	No	Yes	47
MA98	first	M2	Failed	25	625	11827	9.3782249	1.17398832	No	No	Yes	47
MA98	first	M2	Failed	26	676	2901	7.9731554	0.7069047	No	No	Yes	47
MA98	first	M2	Failed	27	729	1058	6.9650803	0.3717929	No	No	Yes	47
MA98	first	M2	Failed	28	784	70	4.2626799	-0.5265591	No	No	Yes	47
MA115	first	N	Failed	15	225	4878	8.4926956	0.87961409	No	No	No	32
MA115	first	N	Failed	16	256	1235	7.1196356	0.42317132	No	No	No	32
MA115	first	N	Failed	17	289	4808	8.4782444	0.87481014	No	No	No	32
MA115	first	N	Failed	18	324	3304	8.1031918	0.75013234	No	No	No	32
MA115	first	N	Failed	19	361	244	5.5012582	-0.1148217	No	No	No	32
MA115	first	N	Failed	20	400	255	5.5451774	-0.1002218	No	No	No	32
MA115	first	N	Failed	22	484	15391	9.6416032	1.26154248	No	No	No	32
MA115	first	N	Failed	23	529	3929	8.2763947	0.80770975	No	No	No	32
MA115	first	N	Failed	24	576	2446	7.8026181	0.6502134	No	No	No	32
MA115	first	N	Failed	25	625	8725	9.0740624	1.07287635	No	No	No	32
MA115	first	N	Failed	26	676	2382	7.7761155	0.64140322	No	No	No	32
MA115	first	N	Failed	27	729	0	0	-1.9435908	No	No	No	32
MA115	first	N	Failed	28	784	11490	9.3493194	1.16437934	No	No	No	32
MA123	first	N	Failed	15	225	21	3.0910425	-0.9160435	No	No	No	31
MA123	first	N	Failed	16	256	7	2.0794415	-1.2523274	No	No	No	31
MA123	first	N	Failed	17	289	2940	7.9865049	0.71134244	No	No	No	31
MA123	first	N	Failed	18	324	71	4.2766661	-0.5219097	No	No	No	31
MA123	first	N	Failed	19	361	13	2.6390573	-1.0662958	No	No	No	31
MA123	first	N	Failed	20	400	6	1.9459101	-1.2967169	No	No	No	31
MA123	first	N	Failed	22	484	426	6.056784	0.06985029	No	No	No	31
MA123	first	N	Failed	23	529	141	4.9558271	-0.296138	No	No	No	31
MA123	first	N	Failed	24	576	305	5.7235851	-0.0409142	No	No	No	31
MA123	first	N	Failed	25	625	2	1.0986123	-1.578382	No	No	No	31
MA123	first	N	Failed	26	676	15	2.7725887	-1.0219063	No	No	No	31
MA123	first	N	Failed	27	729	1	0.6931472	-1.7131697	No	No	No	31
MA123	first	N	Failed	28	784	157	5.062595	-0.2606454	No	No	No	31
MA142	first	N	Failed	15	225	16	2.8332133	-1.001753	No	No	No	66
MA142	first	N	Failed	16	256	25	3.2580965	-0.8605102	No	No	No	66
MA142	first	N	Failed	17	289	24	3.2188758	-0.8735482	No	No	No	66
MA142	first	N	Failed	18	324	0	0	-1.9435908	No	No	No	66
MA142	first	N	Failed	19	361	0	0	-1.9435908	No	No	No	66
MA142	first	N	Failed	20	400	1046	6.9536842	0.36800451	No	No	No	66
MA142	first	N	Failed	22	484	397	5.986452	0.04647	No	No	No	66
MA142	first	N	Failed	23	529	100	4.6151205	-0.4093982	No	No	No	66
MA142	first	N	Failed	24	576	605	6.40688	0.18623179	No	No	No	66
MA142	first	N	Failed	25	625	170	5.1416636	-0.2343608	No	No	No	66
MA142	first	N	Failed	26	676	365	5.9026333	0.01860638	No	No	No	66
MA142	first	N	Failed	27	729	1033	6.9411901	0.36385111	No	No	No	66
MA142	first	N	Failed	28	784	728	6.5916737	0.2476623	No	No	No	66
MA151	first	N	Failed	15	225	43	3.7841896	-0.6856224	No	No	No	48
MA151	first	N	Failed	16	256	308	5.7333413	-0.0376709	No	No	No	48
MA151	first	N	Failed	17	289	883	6.7844571	0.31174877	No	No	No	48
MA151	first	N	Failed	18	324	614	6.4216223	0.19113253	No	No	No	48
MA151	first	N	Failed	19	361	2177	7.6861623	0.61150032	No	No	No	48
MA151	first	N	Failed	20	400	403	6.0014149	0.05144407	No	No	No	48
MA151	first	N	Failed	22	484	9	2.3025851	-1.1781484	No	No	No	48
MA151	first	N	Failed	23	529	255	5.5451774	-0.1002218	No	No	No	48
MA151	first	N	Failed	24	576	1388	7.2363393	0.46196683	No	No	No	48
MA151	first	N	Failed	25	625	5	1.7917595	-1.3479608	No	No	No	48
MA151	first	N	Failed	26	676	2	1.0986123	-1.578382	No	No	No	48
MA151	first	N	Failed	27	729	23	3.1780538	-0.8871186	No	No	No	48
MA151	first	N	Failed	28	784	61	4.1271344	-0.5716182	No	No	No	48
MA154	first	N	Failed	15	225	0	0	-1.9435908	No	No	No	43
MA154	first	N	Failed	16	256	19	2.9957323	-0.9477272	No	No	No	43
MA154	first	N	Failed	17	289	13	2.6390573	-1.0662958	No	No	No	43
MA154	first	N	Failed	18	324	15	2.7725887	-1.0219063	No	No	No	43
MA154	first	N	Failed	19	361	20	3.0445224	-0.9315081	No	No	No	43
MA154	first	N	Failed	20	400	16	2.8332133	-1.001753	No	No	No	43
MA154	first	N	Failed	22	484	0	0	-1.9435908	No	No	No	43
MA154	first	N	Failed	23	529	2071	7.6362696	0.59491461	No	No	No	43
MA154	first	N	Failed	24	576	8622	9.0621883	1.0689291	No	No	No	43
MA154	first	N	Failed	25	625	5706	8.6494488	0.93172315	No	No	No	43
MA154	first	N	Failed	26	676	269	5.598422	-0.0825218	No	No	No	43
MA154	first	N	Failed	27	729	1055	6.9622435	0.37084984	No	No	No	43
MA154	first	N	Failed	28	784	6607	8.7960363	0.98045287	No	No	No	43
MA155	first	N	Failed	15	225	4106	8.3204481	0.82235431	No	No	No	30
MA155	first	N	Failed	16	256	139	4.9416424	-0.3008534	No	No	No	30
MA155	first	N	Failed	17	289	5	1.7917595	-1.3479608	No	No	No	30
MA155	first	N	Failed	18	324	4	1.6094379	-1.4085695	No	No	No	30
MA155	first	N	Failed	19	361	238	5.4764636	-0.1230641	No	No	No	30
MA155	first	N	Failed	20	400	543	6.2989492	0.15035265	No	No	No	30
MA155	first	N	Failed	22	484	1964	7.5832475	0.57728862	No	No	No	30
MA155	first	N	Failed	23	529	1702	7.4401467	0.52971798	No	No	No	30
MA155	first	N	Failed	24	576	947	6.8543545	0.33498459	No	No	No	30
MA155	first	N	Failed	25	625	1128	7.0290876	0.39307065	No	No	No	30
MA155	first	N	Failed	26	676	2048	7.6251071	0.59120391	No	No	No	30
MA155	first	N	Failed	27	729	129	4.8675345	-0.3254889	No	No	No	30
MA155	first	N	Failed	28	784	1372	7.2247534	0.45811534	No	No	No	30
MA156	first	N	Failed	15	225	29877	10.304878	1.48203312	No	No	No	39
MA156	first	N	Failed	16	256	5355	8.5859727	0.91062197	No	No	No	39
MA156	first	N	Failed	17	289	2348	7.761745	0.63662607	No	No	No	39
MA156	first	N	Failed	18	324	4553	8.4237612	0.85669843	No	No	No	39
MA156	first	N	Failed	19	361	1634	7.3993981	0.51617202	No	No	No	39
MA156	first	N	Failed	20	400	3343	8.114923	0.75403212	No	No	No	39
MA156	first	N	Failed	22	484	18176	9.8079123	1.31682821	No	No	No	39
MA156	first	N	Failed	23	529	19463	9.8763219	1.33956942	No	No	No	39
MA156	first	N	Failed	24	576	3821	8.2485291	0.79844647	No	No	No	39
MA156	first	N	Failed	25	625	2766	7.925519	0.69106904	No	No	No	39
MA156	first	N	Failed	26	676	323	5.7807435	-0.0219131	No	No	No	39
MA156	first	N	Failed	27	729	7786	8.960211	1.03502902	No	No	No	39
MA156	first	N	Failed	28	784	1	0.6931472	-1.7131697	No	No	No	39
MA161	first	N	Failed	15	225	0	0	-1.9435908	No	No	No	39
MA161	first	N	Failed	16	256	1436	7.2703129	0.47326057	No	No	No	39
MA161	first	N	Failed	17	289	3423	8.1385647	0.76189129	No	No	No	39
MA161	first	N	Failed	18	324	6042	8.7066559	0.95074036	No	No	No	39
MA161	first	N	Failed	19	361	16504	9.7114186	1.28475106	No	No	No	39
MA161	first	N	Failed	20	400	6892	8.8382617	0.99448974	No	No	No	39
MA161	first	N	Failed	22	484	2283	7.7336836	0.62729769	No	No	No	39
MA161	first	N	Failed	23	529	4411	8.3920834	0.84616784	No	No	No	39
MA161	first	N	Failed	24	576	538	6.2897156	0.14728313	No	No	No	39
MA161	first	N	Failed	25	625	8827	9.0856838	1.07673963	No	No	No	39
MA161	first	N	Failed	26	676	1864	7.5310163	0.55992554	No	No	No	39
MA161	first	N	Failed	27	729	1501	7.3145528	0.48796714	No	No	No	39
MA161	first	N	Failed	28	784	176	5.1761497	-0.2228967	No	No	No	39
MA163	first	N	Failed	15	225	11933	9.3871467	1.17695419	No	No	No	46
MA163	first	N	Failed	16	256	7903	8.9751242	1.03998661	No	No	No	46
MA163	first	N	Failed	17	289	6384	8.7617068	0.96904079	No	No	No	46
MA163	first	N	Failed	18	324	13640	9.5208352	1.22139591	No	No	No	46
MA163	first	N	Failed	19	361	14289	9.5673153	1.23684715	No	No	No	46
MA163	first	N	Failed	20	400	16379	9.7038164	1.28222385	No	No	No	46
MA163	first	N	Failed	22	484	11689	9.3664891	1.17008701	No	No	No	46
MA163	first	N	Failed	23	529	15030	9.61787	1.25365293	No	No	No	46
MA163	first	N	Failed	24	576	14360	9.5722715	1.23849473	No	No	No	46
MA163	first	N	Failed	25	625	3818	8.2477439	0.79818543	No	No	No	46
MA163	first	N	Failed	26	676	39	3.6888795	-0.7173061	No	No	No	46
MA163	first	N	Failed	27	729	1	0.6931472	-1.7131697	No	No	No	46
MA163	first	N	Failed	28	784	1918	7.5595595	0.56941407	No	No	No	46
MA167	first	N	Failed	15	225	56	4.0430513	-0.5995697	No	No	No	38
MA167	first	N	Failed	16	256	3	1.3862944	-1.4827485	No	No	No	38
MA167	first	N	Failed	17	289	14	2.7080502	-1.0433607	No	No	No	38
MA167	first	N	Failed	18	324	623	6.4361504	0.19596207	No	No	No	38
MA167	first	N	Failed	19	361	2511	7.8288345	0.65892847	No	No	No	38
MA167	first	N	Failed	20	400	640	6.4630295	0.20489742	No	No	No	38
MA167	first	N	Failed	22	484	171	5.1474945	-0.2324225	No	No	No	38
MA167	first	N	Failed	23	529	83	4.4308168	-0.4706658	No	No	No	38
MA167	first	N	Failed	24	576	345	5.8464388	-7.42E-05	No	No	No	38
MA167	first	N	Failed	25	625	0	0	-1.9435908	No	No	No	38
MA167	first	N	Failed	26	676	2431	7.7964692	0.64816937	No	No	No	38
MA167	first	N	Failed	27	729	1141	7.0405364	0.39687656	No	No	No	38
MA167	first	N	Failed	28	784	85	4.4543473	-0.4628436	No	No	No	38
MA184	first	N	Failed	15	225	117	4.7706846	-0.3576844	No	No	No	27
MA184	first	N	Failed	16	256	139	4.9416424	-0.3008534	No	No	No	27
MA184	first	N	Failed	17	289	937	6.8437499	0.33145935	No	No	No	27
MA184	first	N	Failed	18	324	227	5.4293456	-0.1387274	No	No	No	27
MA184	first	N	Failed	19	361	1384	7.2334554	0.46100813	No	No	No	27
MA184	first	N	Failed	20	400	2882	7.9665867	0.70472107	No	No	No	27
MA184	first	N	Failed	22	484	9488	9.1578885	1.10074246	No	No	No	27
MA184	first	N	Failed	23	529	3206	8.0730912	0.74012609	No	No	No	27
MA184	first	N	Failed	24	576	2603	7.864804	0.67088571	No	No	No	27
MA184	first	N	Failed	25	625	988	6.8966943	0.34905951	No	No	No	27
MA184	first	N	Failed	26	676	4646	8.4439771	0.86341874	No	No	No	27
MA184	first	N	Failed	27	729	795	6.6795992	0.27689113	No	No	No	27
MA184	first	N	Failed	28	784	2832	7.9490915	0.69890519	No	No	No	27
MA188	first	N	Failed	15	225	8799	9.082507	1.07568358	No	No	No	27
MA188	first	N	Failed	16	256	5181	8.5529464	0.89964311	No	No	No	27
MA188	first	N	Failed	17	289	2594	7.8613418	0.66973478	No	No	No	27
MA188	first	N	Failed	18	324	18	2.944439	-0.9647785	No	No	No	27
MA188	first	N	Failed	19	361	0	0	-1.9435908	No	No	No	27
MA188	first	N	Failed	20	400	4	1.6094379	-1.4085695	No	No	No	27
MA188	first	N	Failed	22	484	0	0	-1.9435908	No	No	No	27
MA188	first	N	Failed	23	529	3	1.3862944	-1.4827485	No	No	No	27
MA188	first	N	Failed	24	576	0	0	-1.9435908	No	No	No	27
MA188	first	N	Failed	25	625	0	0	-1.9435908	No	No	No	27
MA188	first	N	Failed	26	676	0	0	-1.9435908	No	No	No	27
MA25	first	N	Failed	15	225	20999	9.9522777	1.36481922	No	No	No	39
MA25	first	N	Failed	16	256	27489	10.221578	1.45434188	No	No	No	39
MA25	first	N	Failed	17	289	21213	9.9624166	1.36818967	No	No	No	39
MA25	first	N	Failed	18	324	13118	9.4818168	1.20842512	No	No	No	39
MA25	first	N	Failed	19	361	5513	8.6150456	0.92028659	No	No	No	39
MA25	first	N	Failed	20	400	6952	8.8469285	0.99737083	No	No	No	39
MA25	first	N	Failed	22	484	13637	9.5206153	1.22132279	No	No	No	39
MA25	first	N	Failed	23	529	10696	9.2777186	1.14057727	No	No	No	39
MA25	first	N	Failed	24	576	13354	9.4996461	1.21435207	No	No	No	39
MA25	first	N	Failed	25	625	17418	9.7653168	1.3026683	No	No	No	39
MA25	first	N	Failed	26	676	14576	9.5872002	1.24345745	No	No	No	39
MA25	first	N	Failed	27	729	21939	9.9960667	1.37937589	No	No	No	39
MA25	first	N	Failed	28	784	28077	10.242742	1.46137739	No	No	No	39
MA26	first	N	Failed	15	225	28296	10.250511	1.46396017	No	No	No	43
MA26	first	N	Failed	16	256	6324	8.7522653	0.96590219	No	No	No	43
MA26	first	N	Failed	17	289	13027	9.4748562	1.20611121	No	No	No	43
MA26	first	N	Failed	18	324	6606	8.795885	0.98040256	No	No	No	43
MA26	first	N	Failed	19	361	3750	8.2297778	0.792213	No	No	No	43
MA26	first	N	Failed	20	400	5281	8.5720601	0.90599703	No	No	No	43
MA26	first	N	Failed	22	484	24572	10.109404	1.41705216	No	No	No	43
MA26	first	N	Failed	23	529	17817	9.7879645	1.31019699	No	No	No	43
MA26	first	N	Failed	24	576	12215	9.4105018	1.18471806	No	No	No	43
MA26	first	N	Failed	25	625	3329	8.1107276	0.75263746	No	No	No	43
MA26	first	N	Failed	26	676	8911	9.095154	1.07988778	No	No	No	43
MA26	first	N	Failed	27	729	4381	8.3852605	0.84389973	No	No	No	43
MA26	first	N	Failed	28	784	24985	10.126071	1.42259286	No	No	No	43
MA29	first	N	Failed	15	225	11310	9.333531	1.15913084	No	No	No	41
MA29	first	N	Failed	16	256	8862	9.0896406	1.07805498	No	No	No	41
MA29	first	N	Failed	17	289	3323	8.1089242	0.75203795	No	No	No	41
MA29	first	N	Failed	18	324	1488	7.30586	0.48507741	No	No	No	41
MA29	first	N	Failed	19	361	44	3.8066625	-0.6781518	No	No	No	41
MA29	first	N	Failed	20	400	29	3.4011974	-0.8129395	No	No	No	41
MA29	first	N	Failed	22	484	123	4.8202816	-0.341197	No	No	No	41
MA29	first	N	Failed	23	529	25	3.2580965	-0.8605102	No	No	No	41
MA29	first	N	Failed	24	576	6	1.9459101	-1.2967169	No	No	No	41
MA29	first	N	Failed	25	625	99	4.6051702	-0.412706	No	No	No	41
MA29	first	N	Failed	26	676	130	4.8751973	-0.3229415	No	No	No	41
MA29	first	N	Failed	27	729	3293	8.0998579	0.74902408	No	No	No	41
MA29	first	N	Failed	28	784	20	3.0445224	-0.9315081	No	No	No	41
MA34	first	N	Failed	15	225	13	2.6390573	-1.0662958	No	No	No	43
MA34	first	N	Failed	16	256	639	6.4614682	0.2043784	No	No	No	43
MA34	first	N	Failed	17	289	50	3.9318256	-0.6365441	No	No	No	43
MA34	first	N	Failed	18	324	2181	7.6879972	0.61211027	No	No	No	43
MA34	first	N	Failed	19	361	2653	7.8838232	0.67720822	No	No	No	43
MA34	first	N	Failed	20	400	5269	8.5697856	0.90524094	No	No	No	43
MA34	first	N	Failed	22	484	2300	7.7410991	0.62976281	No	No	No	43
MA34	first	N	Failed	23	529	2285	7.7345588	0.62758865	No	No	No	43
MA34	first	N	Failed	24	576	2330	7.7540526	0.63406892	No	No	No	43
MA34	first	N	Failed	25	625	4792	8.4749118	0.87370228	No	No	No	43
MA34	first	N	Failed	26	676	7124	8.871365	1.00549419	No	No	No	43
MA34	first	N	Failed	27	729	1546	7.3440729	0.4977804	No	No	No	43
MA34	first	N	Failed	28	784	586	6.3750248	0.17564226	No	No	No	43
MA52	first	N	Failed	15	225	6044	8.7069868	0.95085036	No	No	No	41
MA52	first	N	Failed	16	256	26	3.2958369	-0.8479643	No	No	No	41
MA52	first	N	Failed	17	289	387	5.9610053	0.03801083	No	No	No	41
MA52	first	N	Failed	18	324	372	5.9215784	0.02490424	No	No	No	41
MA52	first	N	Failed	19	361	518	6.2519039	0.13471349	No	No	No	41
MA52	first	N	Failed	20	400	3154	8.0567438	0.73469176	No	No	No	41
MA52	first	N	Failed	22	484	12	2.5649494	-1.0909313	No	No	No	41
MA52	first	N	Failed	23	529	89	4.4998097	-0.4477307	No	No	No	41
MA52	first	N	Failed	24	576	325	5.7868974	-0.0198674	No	No	No	41
MA52	first	N	Failed	25	625	262	5.572154	-0.091254	No	No	No	41
MA52	first	N	Failed	26	676	45	3.8286414	-0.6708454	No	No	No	41
MA52	first	N	Failed	27	729	507	6.2304814	0.12759208	No	No	No	41
MA52	first	N	Failed	28	784	1161	7.0578979	0.40264801	No	No	No	41
MA56	first	N	Failed	15	225	2098	7.6492163	0.59921846	No	No	No	29
MA56	first	N	Failed	16	256	3059	8.0261702	0.72452826	No	No	No	29
MA56	first	N	Failed	17	289	1754	7.4702241	0.53971655	No	No	No	29
MA56	first	N	Failed	18	324	3574	8.1817205	0.77623743	No	No	No	29
MA56	first	N	Failed	19	361	573	6.3526294	0.16819741	No	No	No	29
MA56	first	N	Failed	20	400	2537	7.8391316	0.66235152	No	No	No	29
MA56	first	N	Failed	22	484	548	6.3080984	0.1533941	No	No	No	29
MA56	first	N	Failed	23	529	1087	6.9920964	0.38077379	No	No	No	29
MA56	first	N	Failed	24	576	0	0	-1.9435908	No	No	No	29
MA56	first	N	Failed	25	625	0	0	-1.9435908	No	No	No	29
MA56	first	N	Failed	26	676	0	0	-1.9435908	No	No	No	29
MA56	first	N	Failed	27	729	0	0	-1.9435908	No	No	No	29
MA56	first	N	Failed	28	784	0	0	-1.9435908	No	No	No	29
MA90	first	N	Failed	15	225	1018	6.926577	0.35899334	No	No	No	35
MA90	first	N	Failed	16	256	1000	6.9087548	0.35306874	No	No	No	35
MA90	first	N	Failed	17	289	33	3.5263605	-0.7713319	No	No	No	35
MA90	first	N	Failed	18	324	190	5.2522734	-0.1975911	No	No	No	35
MA90	first	N	Failed	19	361	14	2.7080502	-1.0433607	No	No	No	35
MA90	first	N	Failed	20	400	0	0	-1.9435908	No	No	No	35
MA90	first	N	Failed	22	484	768	6.645091	0.26541966	No	No	No	35
MA90	first	N	Failed	23	529	3442	8.1440985	0.76373085	No	No	No	35
MA90	first	N	Failed	24	576	2291	7.7371801	0.62846002	No	No	No	35
MA90	first	N	Failed	25	625	3007	8.0090307	0.71883062	No	No	No	35
MA90	first	N	Failed	26	676	709	6.565265	0.2388833	No	No	No	35
MA90	first	N	Failed	27	729	14	2.7080502	-1.0433607	No	No	No	35
MA90	first	N	Failed	28	784	1366	7.2203738	0.45665946	No	No	No	35
MA97	first	N	Failed	15	225	1411	7.2527624	0.46742631	No	No	No	34
MA97	first	N	Failed	16	256	6145	8.7235567	0.95635867	No	No	No	34
MA97	first	N	Failed	17	289	3354	8.118207	0.75512384	No	No	No	34
MA97	first	N	Failed	18	324	9022	9.1075322	1.08400263	No	No	No	34
MA97	first	N	Failed	19	361	106	4.6728288	-0.3902144	No	No	No	34
MA97	first	N	Failed	20	400	251	5.5294291	-0.1054569	No	No	No	34
MA97	first	N	Failed	22	484	10704	9.2784662	1.1408258	No	No	No	34
MA97	first	N	Failed	23	529	15744	9.6642781	1.26908026	No	No	No	34
MA97	first	N	Failed	24	576	8617	9.0616083	1.06873629	No	No	No	34
MA97	first	N	Failed	25	625	11815	9.3772098	1.17365088	No	No	No	34
MA97	first	N	Failed	26	676	9483	9.1573614	1.10056725	No	No	No	34
MA97	first	N	Failed	27	729	6612	8.7967927	0.98070431	No	No	No	34
MA97	first	N	Failed	28	784	9340	9.1421686	1.09551673	No	No	No	34
